# Supplementary material for: Controlled hierarchical self-assembly of networked coordination nanocapsules via the use of molecular chaperones
Source: Chem Sci. 2020 Oct 28;11(46):12547–52. doi: 10.1039/d0sc05002d (PMC8163202; doi:10.1039/d0sc05002d)
Supplement: SC-011-D0SC05002D-s002 [file SC-011-D0SC05002D-s002.cif]

# Electronic Supplementary Material (ESI) for Chemical Science.
# This journal is © The Royal Society of Chemistry 2020

####################################################################### 
# 
# This file contains crystal structure data downloaded from the 
# Cambridge Structural Database (CSD) hosted by the Cambridge 
# Crystallographic Data Centre (CCDC).
# 
# Full information about CCDC data access policies and citation 
# guidelines are available at http://www.ccdc.cam.ac.uk/access/V1 
# 
# Audit and citation data items may have been added by the CCDC. 
# Please retain this information to preserve the provenance of 
# this file and to allow appropriate attribution of the data. 
# 
#######################################################################

data_s1_a_sq
_database_code_depnum_ccdc_archive 'CCDC 1981690'
loop_
_audit_author_name
_audit_author_address
'Steven Kelley'
;University of Missouri
United States of America
;
_audit_update_record             
;
2020-02-04 deposited with the CCDC.	2020-10-16 downloaded from the CCDC.
;
# start Validation Reply Form
_vrf_PLAT201_s1_a_sq             
;
PROBLEM: Isotropic non-H Atoms in Main Residue(s) .......         42 Report
RESPONSE: Disordered alkyl chains and proline ligands are modeled isotropically due to the low data-to-parameters ratio caused by the low 2-theta cutoff.
;
_vrf_PLAT241_s1_a_sq             
;
PROBLEM: High   MainMol Ueq as Compared to Neighbors of        O38 Check
RESPONSE: Large differences in thermal parameters/disorder are normal for these structures
;
_vrf_PLAT242_s1_a_sq             
;
PROBLEM: Low    MainMol Ueq as Compared to Neighbors of       C116 Check
RESPONSE: Large differences in thermal parameters/disorder are normal for these structures
;
_vrf_PLAT934_s1_a_sq             
;
PROBLEM: Number of (Iobs-Icalc)/Sigma(W) > 10 Outliers ..         18 Check
RESPONSE: Because of known omissions in the model such as isotropic non-H atoms, we did not remove outliers since they may indicate errors in the model.
;
_vrf_THETM01_s1_a_sq             
;
PROBLEM: The value of sine(theta_max)/wavelength is less than 0.575
RESPONSE: Diffraction limit for the crystal is low due to large unit cell and large regions of disordered matter
;
_vrf_PLAT084_s1_a_sq             
;
PROBLEM: High wR2 Value (i.e. > 0.25) ...................       0.44 Report
RESPONSE: Mainly caused by low intensity data
;
_vrf_PLAT220_s1_a_sq             
;
PROBLEM: NonSolvent Resd 1  C   Ueq(max) / Ueq(min) Range       10.0 Ratio
RESPONSE: Large differences in thermal parameters/disorder are normal for these structures
;
_vrf_PLAT241_s1_a_sq_2           
;
PROBLEM: High   MainMol Ueq as Compared to Neighbors of        N1P Check
RESPONSE: Large differences in thermal parameters/disorder are normal for these structures
;
_vrf_PLAT242_s1_a_sq_2           
;
PROBLEM: Low    MainMol Ueq as Compared to Neighbors of       C114 Check
RESPONSE: Large differences in thermal parameters/disorder are normal for these structures
;
_vrf_PLAT315_s1_a_sq             
;
PROBLEM: Singly Bonded Carbon Detected (H-atoms Missing).        C34 Check
RESPONSE: C atom positions for some disordered groups are approximate and were not used to calculate H atom positions.
;
_vrf_PLAT341_s1_a_sq             
;
PROBLEM: Low Bond Precision on  C-C Bonds ...............    0.01614 Ang.
RESPONSE: Mainly caused by low intensity data and low data to parameters
;
_vrf_PLAT430_s1_a_sq             
;
PROBLEM: Short Inter D...A Contact  O6       ..O42      .       2.66 Ang.
RESPONSE: H atoms for -OH groups could not be located.
;
# Added during the CSD deposition process: Tuesday 04 February 2020 12:55 AM
# end Validation Reply Form

_audit_creation_date             2019-12-18
_audit_creation_method           
;
Olex2 1.2
(compiled 2018.05.29 svn.r3508 for OlexSys, GUI svn.r5506)
;
_shelx_SHELXL_version_number     2017/1
_chemical_name_common            ?
_chemical_name_systematic        ?
_chemical_formula_moiety         'C250 H140 Mn24 N2 O130'
_chemical_formula_sum            'C250 H258 Mn24 N2 O130'
_chemical_formula_weight         6689.13
_chemical_melting_point          ?
loop_
_atom_type_symbol
_atom_type_description
_atom_type_scat_dispersion_real
_atom_type_scat_dispersion_imag
_atom_type_scat_source
C C 0.0033 0.0016 'International Tables Vol C Tables 4.2.6.8 and 6.1.1.4'
H H 0.0000 0.0000 'International Tables Vol C Tables 4.2.6.8 and 6.1.1.4'
N N 0.0061 0.0033 'International Tables Vol C Tables 4.2.6.8 and 6.1.1.4'
O O 0.0106 0.0060 'International Tables Vol C Tables 4.2.6.8 and 6.1.1.4'
Mn Mn 0.3368 0.7283 'International Tables Vol C Tables 4.2.6.8 and 6.1.1.4'

_shelx_space_group_comment       
;
The symmetry employed for this shelxl refinement is uniquely defined
by the following loop, which should always be used as a source of
symmetry information in preference to the above space-group names.
They are only intended as comments.
;
_space_group_crystal_system      monoclinic
_space_group_IT_number           14
_space_group_name_H-M_alt        'P 1 21/n 1'
_space_group_name_Hall           '-P 2yn'
loop_
_space_group_symop_operation_xyz
'x, y, z'
'-x+1/2, y+1/2, -z+1/2'
'-x, -y, -z'
'x-1/2, -y-1/2, z-1/2'

_cell_length_a                   22.3705(17)
_cell_length_b                   32.550(2)
_cell_length_c                   22.5838(17)
_cell_angle_alpha                90
_cell_angle_beta                 95.026(2)
_cell_angle_gamma                90
_cell_volume                     16381(2)
_cell_formula_units_Z            2
_cell_measurement_reflns_used    9659
_cell_measurement_temperature    100.0
_cell_measurement_theta_max      22.91
_cell_measurement_theta_min      2.19
_shelx_estimated_absorpt_T_max   0.844
_shelx_estimated_absorpt_T_min   0.800
_exptl_absorpt_coefficient_mu    0.974
_exptl_absorpt_correction_T_max  0.7449
_exptl_absorpt_correction_T_min  0.6582
_exptl_absorpt_correction_type   multi-scan
_exptl_absorpt_process_details   'Bruker AXScale'
_exptl_absorpt_special_details   ?
_exptl_crystal_colour            'dark brown'
_exptl_crystal_colour_modifier   dark
_exptl_crystal_colour_primary    brown
_exptl_crystal_density_diffrn    1.356
_exptl_crystal_density_meas      ?
_exptl_crystal_density_method    ?
_exptl_crystal_description       block
_exptl_crystal_F_000             6824
_exptl_crystal_size_max          0.24
_exptl_crystal_size_mid          0.22
_exptl_crystal_size_min          0.18
_exptl_transmission_factor_max   ?
_exptl_transmission_factor_min   ?
_diffrn_reflns_av_R_equivalents  0.0810
_diffrn_reflns_av_unetI/netI     0.0502
_diffrn_reflns_Laue_measured_fraction_full 0.995
_diffrn_reflns_Laue_measured_fraction_max 0.995
_diffrn_reflns_limit_h_max       24
_diffrn_reflns_limit_h_min       -24
_diffrn_reflns_limit_k_max       36
_diffrn_reflns_limit_k_min       -36
_diffrn_reflns_limit_l_max       25
_diffrn_reflns_limit_l_min       -25
_diffrn_reflns_number            223225
_diffrn_reflns_point_group_measured_fraction_full 0.995
_diffrn_reflns_point_group_measured_fraction_max 0.995
_diffrn_reflns_theta_full        23.386
_diffrn_reflns_theta_max         23.386
_diffrn_reflns_theta_min         1.229
_diffrn_ambient_temperature      100.0
_diffrn_detector_area_resol_mean ?
_diffrn_measured_fraction_theta_full 0.995
_diffrn_measured_fraction_theta_max 0.995
_diffrn_measurement_device_type  'Bruker APEX II area detector'
_diffrn_measurement_method       'omega and phi scans'
_diffrn_radiation_monochromator  graphite
_diffrn_radiation_type           MoK\a
_diffrn_radiation_wavelength     0.71073
_diffrn_source                   'Sealed Source Mo with TRIUMPH optics'
_diffrn_standards_number         0
_reflns_Friedel_coverage         0.000
_reflns_Friedel_fraction_full    .
_reflns_Friedel_fraction_max     .
_reflns_number_gt                14496
_reflns_number_total             23785
_reflns_special_details          
;
 Reflections were merged by SHELXL according to the crystal
 class for the calculation of statistics and refinement.
 
 Structure factors included contributions from the .fab file.
 
 _reflns_Friedel_fraction is defined as the number of unique
 Friedel pairs measured divided by the number that would be
 possible theoretically, ignoring centric projections and
 systematic absences.
;
_reflns_threshold_expression     'I > 2\s(I)'
_computing_cell_refinement       'Bruker Apex3 V.2016.9-0/SAINT V8.37A'
_computing_data_collection       'Bruker Apex3 V.2016.9-0'
_computing_data_reduction        'Bruker Apex3 V.2016.9-0/SAINT V8.37A'
_computing_molecular_graphics    'Olex2 (Dolomanov et al., 2009)'
_computing_publication_material  'Olex2 (Dolomanov et al., 2009)'
_computing_structure_refinement  'ShelXL (Sheldrick, 2015)'
_computing_structure_solution    'SHELXT 2014/5 (Sheldrick, 2014)'
_refine_diff_density_max         2.443
_refine_diff_density_min         -1.487
_refine_diff_density_rms         0.154
_refine_ls_extinction_coef       .
_refine_ls_extinction_method     none
_refine_ls_goodness_of_fit_ref   1.678
_refine_ls_hydrogen_treatment    constr
_refine_ls_matrix_type           full
_refine_ls_number_parameters     1581
_refine_ls_number_reflns         23785
_refine_ls_number_restraints     1534
_refine_ls_R_factor_all          0.1907
_refine_ls_R_factor_gt           0.1318
_refine_ls_restrained_S_all      1.661
_refine_ls_shift/su_max          0.001
_refine_ls_shift/su_mean         0.000
_refine_ls_structure_factor_coef Fsqd
_refine_ls_weighting_details     
'w=1/[\s^2^(Fo^2^)+(0.2000P)^2^] where P=(Fo^2^+2Fc^2^)/3'
_refine_ls_weighting_scheme      calc
_refine_ls_wR_factor_gt          0.3923
_refine_ls_wR_factor_ref         0.4373
_refine_special_details          SQUEEZE
_olex2_refinement_description    
;
1. Fixed Uiso
 At 1.2 times of:
  All C(H) groups, All C(H,H) groups, All C(H,H,H,H) groups
2. Restrained distances
 C34-C33 = C33-C32
 1.54 with sigma of 0.02
 C73-C72 = C74-C73 = C76-C75 = C77-C76
 1.54 with sigma of 0.02
 C30-C29 = C30-C31
 1.54 with sigma of 0.02
 C31-O37
 1.48 with sigma of 0.02
 C80-C79
 1.54 with sigma of 0.02
 O44-C80
 1.48 with sigma of 0.02
 C73-C72 = C74-C73
 1.54 with sigma of 0.02
 C73-C74' = C74-C73 = C73-C72
 1.54 with sigma of 0.02
 O42-C74
 1.48 with sigma of 0.02
 O42'-C74'
 1.48 with sigma of 0.02
 C79-C80'
 1.54 with sigma of 0.02
 O46'-C114
 1.48 with sigma of 0.02
 C114-C113
 1.54 with sigma of 0.02
 C79-C78 = C79'-C78 = C80-C79 = C80'-C79'
 1.54 with sigma of 0.02
 O44-C80 = O44'-C80'
 1.48 with sigma of 0.02
 C3'P-C4'P = C4'P-C5'P
 1.54 with sigma of 0.02
 C115-C116
 1.54 with sigma of 0.02
 C2P-C3'P
 1.54 with sigma of 0.02
 N1P-C5'P
 1.48 with sigma of 0.02
 O46'-C113
 -2.3 with sigma of 0.02
 C118-C108 = C119-C118 = C120-C119
 1.54 with sigma of 0.02
 O48-C120
 1.48 with sigma of 0.02
 O46-C114
 1.48 with sigma of 0.02
 C113-O46
 -2.3 with sigma of 0.02
 C34-C33
 -2.3 with sigma of 0.02
 C34-C33 = C34'-C33
 1.54 with sigma of 0.02
 O38-C34' = O38-C34
 1.48 with sigma of 0.02
 O38-C33
 -2.3 with sigma of 0.02
 O43-C77
 1.48 with sigma of 0.02
 O47-C117
 1.48 with sigma of 0.02
 C117-C116 = C116-C115 = C115-C101
 1.54 with sigma of 0.02
3. Uiso/Uaniso restraints and constraints
C80' \\sim C80: within 2A with sigma of 0.04 and sigma for terminal atoms of
0.08
4. Rigid body (RIGU) restrains
 All non-hydrogen atoms
 with sigma for 1-2 distances of 0.004 and sigma for 1-3 distances of 0.004
5. Others
 Uiso(C2P)=Uiso(C3P)=Uiso(C4P)=Uiso(C5P)=Uiso(C4'P)=Uiso(C3'P)=Uiso(C5'P)=
 FVAR(1)
 Fixed Sof: H11C(0.5) H11D(0.5) H11E(0.5) H11F(0.5) H78A(0.5) H78B(0.5)
 H78C(0.5) H78D(0.5) C79(0.5) H79A(0.5) H79B(0.5) C34(0.5) C74(0.5) O44(0.5)
 C80(0.5) H80A(0.5) H80B(0.5) O42(0.5) O42'(0.5) C74'(0.5) C80'(0.5) H80C(0.5)
 H80D(0.5) C79'(0.5) H79C(0.5) H79D(0.5) O44'(0.5) C3P(0.5) C4P(0.5) C5P(0.5)
 C4'P(0.5) C3'P(0.5) C5'P(0.5) C119(0.5) O48(0.5) C120(0.5) O48'(0.5) C19'(0.5)
 C20'(0.5) O46(0.5) C34'(0.5) O43(0.5)
6.a Free rotating group:
 C1P(C2P,O2P,O1P,C3P,N1P,C4P,C5P)
6.b Ternary CH refined with riding coordinates:
 C87(H87), C14(H14), C28(H28), C21(H21), C7(H7), C47(H47), C94(H94),
 C108(H108), C61(H61), C101(H101), C68(H68), C54(H54)
6.c Secondary CH2 refined with riding coordinates:
 C35(H35A,H35B), C38(H38A,H38B), C69(H69A,H69B), C109(H10A,H10B), C32(H32A,
 H32B), C70(H70A,H70B), C29(H29A,H29B), C112(H11A,H11B), C118(H11C,H11D),
 C118(H11E,H11F), C110(H11G,H11H), C111(H11I,H11J), C75(H75A,H75B), C78(H78A,
 H78B), C78(H78C,H78D), C71(H71A,H71B), C39(H39A,H39B), C115(H11K,H11L),
 C79(H79A,H79B), C76(H76A,H76B), C40(H40A,H40B), C36(H36A,H36B), C113(H11M,
 H11N), C72(H72A,H72B), C80(H80A,H80B), C80'(H80C,H80D), C79'(H79C,H79D)
6.d Aromatic/amide H refined with riding coordinates:
 C100(H100), C53(H53), C27(H27), C20(H20), C5(H5), C13(H13), C85(H85),
 C67(H67), C93(H93), C60(H60), C45(H45), C107(H107)
;
_atom_sites_solution_hydrogens   geom
_atom_sites_solution_primary     ?
_atom_sites_solution_secondary   ?
loop_
_atom_site_label
_atom_site_type_symbol
_atom_site_fract_x
_atom_site_fract_y
_atom_site_fract_z
_atom_site_U_iso_or_equiv
_atom_site_adp_type
_atom_site_occupancy
_atom_site_site_symmetry_order
_atom_site_calc_flag
_atom_site_refinement_flags_posn
_atom_site_refinement_flags_adp
_atom_site_refinement_flags_occupancy
_atom_site_disorder_assembly
_atom_site_disorder_group
Mn2 Mn 0.79211(9) 0.60856(5) 0.48342(7) 0.0650(5) Uani 1 1 d . U . . .
Mn12 Mn 0.25835(9) 0.35906(6) 0.36555(8) 0.0669(6) Uani 1 1 d . U . . .
Mn1 Mn 0.81304(9) 0.53511(6) 0.61779(7) 0.0671(6) Uani 1 1 d . U . . .
Mn10 Mn 0.44627(9) 0.38575(6) 0.79189(8) 0.0718(6) Uani 1 1 d . U . . .
Mn11 Mn 0.62346(10) 0.35677(7) 0.70849(9) 0.0871(7) Uani 1 1 d . U . . .
Mn4 Mn 0.61879(10) 0.50493(6) 0.21436(11) 0.0883(7) Uani 1 1 d . U . . .
Mn3 Mn 0.29436(11) 0.40392(6) 0.70942(12) 0.0985(8) Uani 1 1 d . U . . .
Mn7 Mn 0.68620(12) 0.32049(7) 0.56348(11) 0.1122(10) Uani 1 1 d . U . . .
Mn9 Mn 0.44098(9) 0.31694(9) 0.30001(14) 0.1272(12) Uani 1 1 d . U . . .
Mn5 Mn 0.57553(9) 0.37137(10) 0.23976(16) 0.1517(16) Uani 1 1 d . U . . .
Mn8 Mn 0.22782(15) 0.60014(10) 0.34129(14) 0.1580(17) Uani 1 1 d . U . . .
Mn6 Mn 0.59907(10) 0.30543(11) 0.37975(15) 0.1555(16) Uani 1 1 d . U . . .
O27 O 0.4674(3) 0.3249(2) 0.7642(3) 0.0519(16) Uani 1 1 d . U . . .
O16 O 0.5618(3) 0.4738(2) 0.1463(3) 0.0550(17) Uani 1 1 d . U . . .
O3 O 0.8306(3) 0.5735(2) 0.4168(3) 0.0521(17) Uani 1 1 d . U . . .
O18 O 0.4663(3) 0.60178(19) 0.1634(3) 0.0499(17) Uani 1 1 d . U . . .
O6 O 0.6898(4) 0.4619(2) 0.2078(3) 0.0590(18) Uani 1 1 d . U . . .
O22 O 0.1779(3) 0.4856(2) 0.2924(3) 0.0517(17) Uani 1 1 d . U . . .
O24 O 0.2733(3) 0.3580(2) 0.2732(3) 0.0597(18) Uani 1 1 d . U . . .
O1 O 0.8612(3) 0.4854(2) 0.5821(3) 0.0564(18) Uani 1 1 d . U . . .
O36 O 0.2235(3) 0.3361(2) 0.5688(3) 0.0583(19) Uani 1 1 d . U . . .
O4 O 0.7902(3) 0.5699(2) 0.3122(3) 0.0558(18) Uani 1 1 d . U . . .
O25 O 0.2719(3) 0.3442(2) 0.6720(3) 0.0615(18) Uani 1 1 d . U . . .
O34 O 0.2935(3) 0.2987(2) 0.3856(3) 0.0532(17) Uani 1 1 d . U . . .
O30 O 0.6332(4) 0.2677(2) 0.5425(3) 0.065(2) Uani 1 1 d . U . . .
O9 O 0.6949(3) 0.3034(2) 0.3954(4) 0.070(2) Uani 1 1 d . U . . .
O7 O 0.6646(3) 0.3910(2) 0.2301(4) 0.066(2) Uani 1 1 d . U . . .
O10 O 0.7456(3) 0.3072(2) 0.4979(3) 0.070(2) Uani 1 1 d . U . . .
O23 O 0.2215(4) 0.4151(2) 0.3391(3) 0.068(2) Uani 1 1 d . U . . .
O17 O 0.5617(4) 0.5519(2) 0.1867(3) 0.067(2) Uani 1 1 d . U . . .
O5 O 0.6916(4) 0.5391(2) 0.2496(3) 0.069(2) Uani 1 1 d . U . . .
O19 O 0.3718(3) 0.6222(2) 0.2015(3) 0.066(2) Uani 1 1 d . U . . .
O15 O 0.5351(3) 0.4015(2) 0.1625(4) 0.068(2) Uani 1 1 d . U . . .
O31 O 0.5859(3) 0.2595(2) 0.4426(4) 0.074(2) Uani 1 1 d . U . . .
O2 O 0.8126(3) 0.5528(2) 0.5287(3) 0.0618(19) Uani 1 1 d . U . . .
O28 O 0.5623(4) 0.3084(2) 0.7243(3) 0.070(2) Uani 1 1 d . U . . .
O33 O 0.3905(3) 0.2783(2) 0.3524(4) 0.074(2) Uani 1 1 d . U . . .
O12 O 0.8476(4) 0.4125(2) 0.6085(4) 0.080(3) Uani 1 1 d . U . . .
O13 O 0.3693(3) 0.3365(2) 0.2391(4) 0.073(2) Uani 1 1 d . U . . .
O21 O 0.2041(3) 0.5577(2) 0.2730(4) 0.074(2) Uani 1 1 d . U . . .
O26 O 0.3682(4) 0.3708(2) 0.7425(3) 0.073(2) Uani 1 1 d . U . . .
O35 O 0.2410(4) 0.3530(2) 0.4531(3) 0.074(2) Uani 1 1 d . U . . .
O45 O 0.5756(4) 0.1141(3) 0.7872(4) 0.087(3) Uani 1 1 d . U . . .
O41 O 0.4118(4) 0.3638(3) -0.1223(3) 0.084(3) Uani 1 1 d . U . . .
O29 O 0.6381(4) 0.3170(2) 0.6379(4) 0.082(3) Uani 1 1 d . U . . .
O20 O 0.2948(5) 0.6125(3) 0.2842(4) 0.106(4) Uani 1 1 d . U . . .
C52 C 0.4145(4) 0.5501(3) 0.1028(4) 0.044(2) Uani 1 1 d . U . . .
O8 O 0.6234(3) 0.3402(3) 0.3102(5) 0.096(3) Uani 1 1 d . U . . .
C51 C 0.4638(5) 0.5631(3) 0.1381(4) 0.045(2) Uani 1 1 d . U . . .
C83 C 0.4195(5) 0.3082(3) 0.7318(4) 0.051(2) Uani 1 1 d . U . . .
C6 C 0.9067(4) 0.4667(3) 0.4913(4) 0.048(2) Uani 1 1 d . U . . .
C12 C 0.7922(5) 0.4497(3) 0.2458(4) 0.048(2) Uani 1 1 d . U . . .
C1 C 0.8709(5) 0.4931(3) 0.5224(5) 0.051(2) Uani 1 1 d . U . . .
C84 C 0.4203(5) 0.2683(3) 0.7111(4) 0.049(2) Uani 1 1 d . U . . .
C11 C 0.7423(5) 0.4756(3) 0.2373(4) 0.048(2) Uani 1 1 d . U . . .
C49 C 0.5121(5) 0.4975(3) 0.1302(4) 0.050(2) Uani 1 1 d . U . . .
C9 C 0.7938(5) 0.5306(3) 0.2901(4) 0.051(2) Uani 1 1 d . U . . .
C8 C 0.8435(5) 0.5067(3) 0.3013(4) 0.046(2) Uani 1 1 d . U . . .
C65 C 0.2497(4) 0.3926(3) 0.2433(4) 0.046(2) Uani 1 1 d . U . . .
C3 C 0.8567(4) 0.5377(3) 0.4388(4) 0.048(2) Uani 1 1 d . U . . .
C87 C 0.4754(5) 0.2420(3) 0.7234(5) 0.049(2) Uani 1 1 d . U . . .
H87 H 0.496899 0.253418 0.760515 0.059 Uiso 1 1 calc R . . . .
C44 C 0.4376(5) 0.4112(3) 0.1108(5) 0.050(2) Uani 1 1 d . U . . .
C19 C 0.7830(5) 0.3322(3) 0.3564(4) 0.047(2) Uani 1 1 d . U . . .
C100 C 0.4466(5) 0.2101(3) 0.4736(5) 0.056(2) Uani 1 1 d . U . . .
H100 H 0.432093 0.190601 0.500242 0.067 Uiso 1 1 calc R . . . .
C48 C 0.4646(5) 0.4837(3) 0.0933(4) 0.047(2) Uani 1 1 d . U . . .
O11 O 0.7582(5) 0.3554(3) 0.5928(4) 0.122(4) Uani 1 1 d . U . . .
C53 C 0.4160(5) 0.5110(3) 0.0786(4) 0.049(2) Uani 1 1 d . U . . .
H53 H 0.383702 0.502208 0.051440 0.058 Uiso 1 1 calc R . . . .
C22 C 0.8318(4) 0.3378(3) 0.4578(4) 0.046(2) Uani 1 1 d . U . . .
C14 C 0.7919(4) 0.4069(3) 0.2251(4) 0.047(2) Uani 1 1 d . U . . .
H14 H 0.760986 0.406116 0.190343 0.056 Uiso 1 1 calc R . . . .
C2 C 0.8470(4) 0.5270(3) 0.4982(4) 0.047(2) Uani 1 1 d . U . . .
C27 C 0.8753(4) 0.3670(3) 0.4643(4) 0.047(2) Uani 1 1 d . U . . .
H27 H 0.900978 0.370075 0.433242 0.056 Uiso 1 1 calc R . . . .
C28 C 0.9320(5) 0.4268(3) 0.5194(5) 0.051(2) Uani 1 1 d . U . . .
H28 H 0.940560 0.432607 0.562828 0.061 Uiso 1 1 calc R . . . .
C20 C 0.8047(5) 0.3576(3) 0.3125(4) 0.047(2) Uani 1 1 d . U . . .
H20 H 0.846879 0.360746 0.311820 0.056 Uiso 1 1 calc R . . . .
C103 C 0.2861(4) 0.2882(3) 0.4427(4) 0.049(2) Uani 1 1 d . U . . .
C106 C 0.2694(4) 0.2700(3) 0.5607(5) 0.051(2) Uani 1 1 d . U . . .
C86 C 0.3182(5) 0.2768(3) 0.6636(5) 0.050(2) Uani 1 1 d . U . . .
C26 C 0.8848(5) 0.3935(3) 0.5145(5) 0.049(2) Uani 1 1 d . U . . .
C63 C 0.2003(4) 0.4581(3) 0.2534(4) 0.048(2) Uani 1 1 d . U . . .
C18 C 0.7213(5) 0.3271(3) 0.3551(5) 0.058(3) Uani 1 1 d . U . . .
C21 C 0.8243(4) 0.3115(3) 0.4037(4) 0.046(2) Uani 1 1 d . U . . .
H21 H 0.801682 0.286844 0.415896 0.055 Uiso 1 1 calc R . . . .
C88 C 0.5174(5) 0.2489(3) 0.6747(5) 0.057(3) Uani 1 1 d . U . . .
C10 C 0.7426(5) 0.5151(3) 0.2594(5) 0.055(2) Uani 1 1 d . U . . .
C105 C 0.2502(5) 0.3064(3) 0.5364(5) 0.051(2) Uani 1 1 d . U . . .
C16 C 0.7064(5) 0.3722(3) 0.2703(5) 0.059(3) Uani 1 1 d . U . . .
C64 C 0.2222(5) 0.4216(3) 0.2770(4) 0.050(2) Uani 1 1 d . U . . .
C5 C 0.9138(4) 0.4767(3) 0.4335(4) 0.049(2) Uani 1 1 d . U . . .
H5 H 0.935474 0.458256 0.410667 0.058 Uiso 1 1 calc R . . . .
O32 O 0.5096(4) 0.2950(3) 0.3601(6) 0.127(5) Uani 1 1 d . U . . .
C62 C 0.2046(4) 0.4654(3) 0.1945(4) 0.047(2) Uani 1 1 d . U . . .
C46 C 0.3523(5) 0.3770(3) 0.1501(5) 0.053(2) Uani 1 1 d . U . . .
C50 C 0.5131(5) 0.5381(3) 0.1517(4) 0.048(2) Uani 1 1 d . U . . .
O14 O 0.4877(4) 0.3496(3) 0.2411(5) 0.114(4) Uani 1 1 d . U . . .
C13 C 0.8422(5) 0.4668(3) 0.2785(4) 0.051(2) Uani 1 1 d . U . . .
H13 H 0.877207 0.450330 0.285594 0.062 Uiso 1 1 calc R . . . .
C85 C 0.3698(5) 0.2534(3) 0.6775(4) 0.050(2) Uani 1 1 d . U . . .
H85 H 0.370529 0.225902 0.663397 0.060 Uiso 1 1 calc R . . . .
C67 C 0.2309(4) 0.4364(3) 0.1609(5) 0.052(2) Uani 1 1 d . U . . .
H67 H 0.233918 0.442152 0.120042 0.062 Uiso 1 1 calc R . . . .
C93 C 0.5164(5) 0.2226(3) 0.6251(4) 0.047(2) Uani 1 1 d . U . . .
H93 H 0.488596 0.200488 0.622448 0.057 Uiso 1 1 calc R . . . .
C15 C 0.7680(5) 0.3777(3) 0.2712(5) 0.048(2) Uani 1 1 d . U . . .
C66 C 0.2532(4) 0.3994(3) 0.1833(4) 0.046(2) Uani 1 1 d . U . . .
C104 C 0.2579(5) 0.3156(3) 0.4769(5) 0.053(2) Uani 1 1 d . U . . .
C4 C 0.8912(4) 0.5120(3) 0.4066(4) 0.046(2) Uani 1 1 d . U . . .
C7 C 0.8980(4) 0.5226(3) 0.3408(5) 0.052(2) Uani 1 1 d . U . . .
H7 H 0.897080 0.553239 0.337700 0.062 Uiso 1 1 calc R . . . .
C35 C 0.8825(5) 0.2944(3) 0.3821(4) 0.050(3) Uiso 1 1 d . U . . .
H35A H 0.904532 0.317003 0.364239 0.060 Uiso 1 1 calc R . . . .
H35B H 0.908236 0.283780 0.416651 0.060 Uiso 1 1 calc R . . . .
C41 C 0.3897(5) 0.3604(3) 0.1947(5) 0.061(3) Uani 1 1 d . U . . .
C47 C 0.4636(5) 0.4401(3) 0.0682(4) 0.051(2) Uani 1 1 d . U . . .
H47 H 0.506340 0.431667 0.065735 0.061 Uiso 1 1 calc R . . . .
C60 C 0.2708(5) 0.5442(3) 0.1318(5) 0.049(2) Uani 1 1 d . U . . .
H60 H 0.266331 0.527833 0.096857 0.059 Uiso 1 1 calc R . . . .
C45 C 0.3766(5) 0.4028(3) 0.1083(5) 0.053(2) Uani 1 1 d . U . . .
H45 H 0.350577 0.414798 0.077606 0.063 Uiso 1 1 calc R . . . .
C102 C 0.3061(4) 0.2502(3) 0.4669(5) 0.051(2) Uani 1 1 d . U . . .
C81 C 0.3195(5) 0.3172(3) 0.6851(4) 0.050(2) Uani 1 1 d . U . . .
C95 C 0.5082(5) 0.2181(3) 0.4785(5) 0.058(2) Uani 1 1 d . U . . .
C92 C 0.5532(5) 0.2275(3) 0.5809(5) 0.051(2) Uani 1 1 d . U . . .
C82 C 0.3683(5) 0.3317(3) 0.7195(4) 0.051(2) Uani 1 1 d . U . . .
C59 C 0.2305(5) 0.5386(3) 0.1746(5) 0.052(2) Uani 1 1 d . U . . .
O40 O 1.1117(4) 0.3771(4) 0.4762(4) 0.100(3) Uani 1 1 d . U . . .
C38 C 0.9916(5) 0.4137(3) 0.4971(5) 0.059(3) Uani 1 1 d . U . . .
H38A H 0.984226 0.405369 0.454918 0.071 Uiso 1 1 calc R . . . .
H38B H 1.018761 0.437777 0.498627 0.071 Uiso 1 1 calc R . . . .
C69 C 0.4320(6) 0.4370(3) 0.0048(4) 0.061(3) Uani 1 1 d . U . . .
H69A H 0.388362 0.441195 0.006895 0.073 Uiso 1 1 calc R . . . .
H69B H 0.446688 0.459549 -0.019571 0.073 Uiso 1 1 calc R . . . .
C55 C 0.3175(5) 0.5728(3) 0.1376(5) 0.054(2) Uani 1 1 d . U . . .
C109 C 0.4649(5) 0.1976(3) 0.7363(5) 0.054(3) Uani 1 1 d . U . . .
H10A H 0.436493 0.195230 0.767377 0.065 Uiso 1 1 calc R . . . .
H10B H 0.446706 0.183882 0.699943 0.065 Uiso 1 1 calc R . . . .
C32 C 0.8483(5) 0.3915(3) 0.2017(5) 0.062(3) Uani 1 1 d D U . . .
H32A H 0.843395 0.361993 0.191734 0.075 Uiso 1 1 calc R . . . .
H32B H 0.881755 0.394041 0.233166 0.075 Uiso 1 1 calc R . . . .
C107 C 0.2979(5) 0.2418(3) 0.5249(5) 0.055(3) Uani 1 1 d . U . . .
H107 H 0.311780 0.216423 0.541596 0.066 Uiso 1 1 calc R . . . .
C94 C 0.5496(5) 0.2003(3) 0.5260(5) 0.053(2) Uani 1 1 d . U . . .
H94 H 0.590354 0.201390 0.510918 0.063 Uiso 1 1 calc R . . . .
C56 C 0.3267(5) 0.5943(3) 0.1898(5) 0.062(3) Uani 1 1 d . U . . .
C43 C 0.4749(5) 0.3940(3) 0.1558(5) 0.057(3) Uani 1 1 d . U . . .
C89 C 0.5592(5) 0.2815(3) 0.6788(5) 0.061(3) Uani 1 1 d . U . . .
C57 C 0.2878(6) 0.5906(4) 0.2336(6) 0.079(4) Uani 1 1 d . U . . .
C91 C 0.5947(5) 0.2607(3) 0.5868(5) 0.064(3) Uani 1 1 d . U . . .
C25 C 0.8459(5) 0.3880(3) 0.5587(5) 0.065(3) Uani 1 1 d . U . . .
C90 C 0.5974(5) 0.2863(3) 0.6335(5) 0.063(3) Uani 1 1 d . U . . .
C99 C 0.4051(5) 0.2284(3) 0.4329(5) 0.061(3) Uani 1 1 d . U . . .
C108 C 0.2641(5) 0.2614(3) 0.6273(5) 0.057(2) Uani 1 1 d D U . . .
H108 H 0.229034 0.277500 0.639168 0.069 Uiso 1 1 calc R . . . .
C61 C 0.1816(5) 0.5064(3) 0.1681(5) 0.056(2) Uani 1 1 d . U . . .
H61 H 0.149424 0.515816 0.193041 0.067 Uiso 1 1 calc R . . . .
C17 C 0.6826(5) 0.3464(4) 0.3124(6) 0.072(3) Uani 1 1 d . U . . .
C96 C 0.5276(5) 0.2472(3) 0.4404(5) 0.060(3) Uani 1 1 d . U . . .
C70 C 0.4413(5) 0.3975(3) -0.0254(5) 0.063(3) Uani 1 1 d . U . . .
H70A H 0.437011 0.374563 0.002653 0.075 Uiso 1 1 calc R . . . .
H70B H 0.482360 0.396593 -0.038459 0.075 Uiso 1 1 calc R . . . .
C42 C 0.4508(5) 0.3666(4) 0.1974(6) 0.072(3) Uani 1 1 d . U . . .
C101 C 0.3392(5) 0.2201(3) 0.4288(6) 0.062(3) Uani 1 1 d D U . . .
H101 H 0.324068 0.225795 0.386615 0.074 Uiso 1 1 calc R . . . .
C68 C 0.2842(5) 0.3689(3) 0.1459(5) 0.056(2) Uani 1 1 d . U . . .
H68 H 0.279313 0.341588 0.165128 0.067 Uiso 1 1 calc R . . . .
C29 C 0.9581(5) 0.5088(4) 0.3213(5) 0.068(3) Uiso 1 1 d D U . . .
H29A H 0.990120 0.518527 0.351052 0.082 Uiso 1 1 calc R . . . .
H29B H 0.959170 0.478429 0.321426 0.082 Uiso 1 1 calc R . . . .
C98 C 0.4260(5) 0.2587(4) 0.3923(6) 0.066(3) Uani 1 1 d . U . . .
C112 C 0.5389(6) 0.1546(3) 0.5415(5) 0.073(4) Uani 1 1 d . U . . .
H11A H 0.564744 0.146813 0.577642 0.088 Uiso 1 1 calc R . . . .
H11B H 0.496518 0.150469 0.549563 0.088 Uiso 1 1 calc R . . . .
C58 C 0.2379(5) 0.5615(4) 0.2240(5) 0.067(3) Uani 1 1 d . U . . .
C118 C 0.2519(6) 0.2158(3) 0.6401(5) 0.072(3) Uiso 1 1 d D U . . .
H11C H 0.218934 0.205592 0.611791 0.087 Uiso 0.5 1 calc R . P A 1
H11D H 0.288218 0.199346 0.634757 0.087 Uiso 0.5 1 calc R . P A 1
H11E H 0.281138 0.199168 0.620011 0.087 Uiso 0.5 1 calc R . P B 2
H11F H 0.260396 0.211355 0.683383 0.087 Uiso 0.5 1 calc R . P B 2
C110 C 0.5223(5) 0.1769(4) 0.7568(6) 0.076(3) Uani 1 1 d . U . . .
H11G H 0.542482 0.193023 0.789891 0.091 Uiso 1 1 calc R . . . .
H11H H 0.548692 0.177090 0.723818 0.091 Uiso 1 1 calc R . . . .
C111 C 0.5158(6) 0.1336(4) 0.7772(7) 0.083(4) Uani 1 1 d . U . . .
H11I H 0.495742 0.133214 0.814502 0.100 Uiso 1 1 calc R . . . .
H11J H 0.490695 0.117905 0.746754 0.100 Uiso 1 1 calc R . . . .
C75 C 0.1520(6) 0.5025(4) 0.1038(5) 0.071(3) Uiso 1 1 d D U . . .
H75A H 0.182806 0.493851 0.077473 0.085 Uiso 1 1 calc R . . . .
H75B H 0.121004 0.480739 0.102675 0.085 Uiso 1 1 calc R . . . .
C97 C 0.4874(6) 0.2668(4) 0.3989(6) 0.078(3) Uani 1 1 d . U . . .
C78 C 0.2552(6) 0.3645(4) 0.0831(5) 0.072(3) Uani 1 1 d D U . . .
H78A H 0.249612 0.392842 0.067638 0.086 Uiso 0.5 1 calc R . P C 1
H78B H 0.214503 0.353505 0.086965 0.086 Uiso 0.5 1 calc R . P C 1
H78C H 0.264436 0.388559 0.058618 0.086 Uiso 0.5 1 calc R . P D 2
H78D H 0.211132 0.361857 0.082949 0.086 Uiso 0.5 1 calc R . P D 2
C71 C 0.3951(7) 0.3926(4) -0.0796(5) 0.084(4) Uani 1 1 d . U . . .
H71A H 0.356313 0.384030 -0.065620 0.100 Uiso 1 1 calc R . . . .
H71B H 0.388956 0.419685 -0.099229 0.100 Uiso 1 1 calc R . . . .
C39 C 1.0220(6) 0.3802(4) 0.5300(6) 0.076(3) Uani 1 1 d . U . . .
H39A H 0.991687 0.360232 0.541577 0.091 Uiso 1 1 calc R . . . .
H39B H 1.043257 0.391232 0.566933 0.091 Uiso 1 1 calc R . . . .
C115 C 0.3229(6) 0.1751(4) 0.4406(6) 0.081(4) Uiso 1 1 d D U . . .
H11K H 0.341565 0.157865 0.411180 0.098 Uiso 1 1 calc R . . E .
H11L H 0.341928 0.167577 0.480334 0.098 Uiso 1 1 calc R . . E .
O39 O 0.8602(6) 0.2068(4) 0.4094(6) 0.142(4) Uiso 1 1 d . U . . .
C33 C 0.8644(6) 0.4148(4) 0.1465(6) 0.093(4) Uiso 1 1 d D U . . .
C79 C 0.2799(11) 0.3400(6) 0.0335(10) 0.062(6) Uiso 0.5 1 d D U P F 1
H79A H 0.323549 0.344461 0.032516 0.074 Uiso 0.5 1 calc R . P F 1
H79B H 0.259237 0.347298 -0.005684 0.074 Uiso 0.5 1 calc R . P F 1
C76 C 0.1225(8) 0.5428(5) 0.0791(7) 0.112(5) Uiso 1 1 d D U . . .
H76A H 0.105788 0.558009 0.111786 0.134 Uiso 1 1 calc R . . . .
H76B H 0.153380 0.560290 0.062874 0.134 Uiso 1 1 calc R . . . .
C40 C 1.0684(6) 0.3574(5) 0.4929(7) 0.092(4) Uani 1 1 d . U . . .
H40A H 1.084813 0.333882 0.517033 0.111 Uiso 1 1 calc R . . . .
H40B H 1.045827 0.345761 0.457113 0.111 Uiso 1 1 calc R . . . .
C31 C 1.0425(10) 0.5333(8) 0.2676(13) 0.192(10) Uiso 1 1 d D U . . .
O37 O 1.0555(10) 0.4900(7) 0.2616(10) 0.238(9) Uiso 1 1 d D U . . .
C36 C 0.8717(8) 0.2615(5) 0.3384(7) 0.111(5) Uiso 1 1 d . U . . .
H36A H 0.911039 0.248968 0.332468 0.133 Uiso 1 1 calc R . . . .
H36B H 0.857088 0.274590 0.300212 0.133 Uiso 1 1 calc R . . . .
C30 C 0.9721(8) 0.5238(6) 0.2606(7) 0.122(6) Uiso 1 1 d D U . . .
C37 C 0.8284(11) 0.2265(8) 0.3494(11) 0.159(8) Uiso 1 1 d . U . . .
C113 C 0.5537(10) 0.1279(6) 0.4894(9) 0.137(7) Uiso 1 1 d D U . . .
H11M H 0.587593 0.139632 0.469684 0.164 Uiso 1 1 calc R . . . .
H11N H 0.518484 0.125417 0.459845 0.164 Uiso 1 1 calc R . . . .
C116 C 0.2570(8) 0.1636(8) 0.4386(12) 0.167(9) Uiso 1 1 d D U . G 2
O49 O 0.9106(4) 0.5630(3) 0.6245(4) 0.077(2) Uiso 1 1 d . U . . .
O63 O 0.1653(5) 0.3320(3) 0.3410(4) 0.099(3) Uiso 1 1 d . U . . .
C54 C 0.3607(5) 0.5785(3) 0.0900(4) 0.050(2) Uani 1 1 d . U . . .
H54 H 0.376177 0.607292 0.093836 0.061 Uiso 1 1 calc R . . . .
C72 C 0.3307(5) 0.5740(4) 0.0269(4) 0.064(3) Uani 1 1 d D U . . .
H72A H 0.294694 0.591796 0.022312 0.077 Uiso 1 1 calc R . . . .
H72B H 0.317514 0.545239 0.020429 0.077 Uiso 1 1 calc R . . . .
C73 C 0.3731(5) 0.5858(4) -0.0201(5) 0.080(4) Uiso 1 1 d D U . . .
O61 O 0.4747(8) 0.4127(6) 0.7048(8) 0.200(7) Uiso 1 1 d . U . . .
O52 O 0.5703(7) 0.4902(5) 0.2910(7) 0.168(5) Uiso 1 1 d . U . . .
O62 O 0.5669(7) 0.4026(5) 0.6633(7) 0.176(6) Uiso 1 1 d . U . . .
O50 O 0.7232(8) 0.5033(5) 0.5961(8) 0.185(6) Uiso 1 1 d . U . . .
O64 O 0.3425(10) 0.3881(7) 0.3884(9) 0.230(8) Uiso 1 1 d . U . . .
O51 O 0.2557(10) 0.3785(7) 0.8071(9) 0.239(9) Uiso 1 1 d . U . . .
O57 O 0.6334(9) 0.3722(6) 0.5120(9) 0.217(8) Uiso 1 1 d . U . . .
O56 O 0.6018(13) 0.2388(9) 0.3054(12) 0.299(12) Uiso 1 1 d . U . . .
O53 O 0.5575(11) 0.4323(7) 0.3024(10) 0.250(9) Uiso 1 1 d . U . . .
O1AA O 0.5915(11) 0.3659(8) 0.4352(10) 0.254(10) Uiso 1 1 d . U . . .
C77 C 0.0729(14) 0.5342(11) 0.0307(14) 0.244(15) Uiso 1 1 d D U . . .
C34 C 0.9413(9) 0.4066(14) 0.1326(15) 0.136(13) Uiso 0.5 1 d D U P H 1
C74 C 0.3344(12) 0.5914(8) -0.0789(9) 0.093(8) Uiso 0.5 1 d D U P I 1
O59 O 0.4541(11) 0.2566(7) 0.2361(11) 0.255(10) Uiso 1 1 d . U . . .
O44 O 0.2896(8) 0.2695(5) 0.0041(8) 0.075(5) Uiso 0.5 1 d D U P F 1
C80 C 0.2660(11) 0.2957(6) 0.0508(9) 0.065(6) Uiso 0.5 1 d D U P F 1
H80A H 0.286165 0.288941 0.090419 0.077 Uiso 0.5 1 calc R . P F 1
H80B H 0.222279 0.291632 0.051836 0.077 Uiso 0.5 1 calc R . P F 1
O58 O 0.1604(9) 0.6483(6) 0.2770(9) 0.213(7) Uiso 1 1 d . U . . .
O42 O 0.3008(13) 0.5531(8) -0.0932(13) 0.162(10) Uiso 0.5 1 d D U P I 1
O42' O 0.4283(9) 0.6460(6) -0.0614(8) 0.098(6) Uiso 0.5 1 d D U P I 2
C74' C 0.3929(13) 0.6313(6) -0.0139(11) 0.098(9) Uiso 0.5 1 d D U P I 2
O60 O 0.4329(10) 0.3768(7) 0.3527(10) 0.242(9) Uiso 1 1 d . U . . .
C80' C 0.2432(12) 0.3114(9) 0.0047(11) 0.099(9) Uiso 0.5 1 d D U P F 2
H80C H 0.203594 0.303462 0.017472 0.119 Uiso 0.5 1 calc R . P F 2
H80D H 0.236912 0.335267 -0.022261 0.119 Uiso 0.5 1 calc R . P F 2
C114 C 0.5708(14) 0.0853(8) 0.5174(12) 0.209(12) Uiso 1 1 d D U . . .
O46' O 0.576(3) 0.0630(10) 0.4601(19) 0.55(3) Uiso 1 1 d D U . J 2
C79' C 0.2831(9) 0.3246(6) 0.0590(9) 0.053(6) Uiso 0.5 1 d D U P F 2
H79C H 0.324346 0.329968 0.048172 0.064 Uiso 0.5 1 calc R . P F 2
H79D H 0.284910 0.302727 0.089591 0.064 Uiso 0.5 1 calc R . P F 2
O44' O 0.2660(9) 0.2774(6) -0.0286(9) 0.089(5) Uiso 0.5 1 d D U P F 2
C1P C 0.3457(4) 0.4045(3) 0.5780(4) 0.248(15) Uiso 1 1 d . U . . .
C2P C 0.3985(5) 0.3796(4) 0.5606(6) 0.206(8) Uiso 1 1 d DG U . . .
O2P O 0.3043(4) 0.4120(4) 0.5396(4) 0.130(4) Uiso 1 1 d G U . . .
O1P O 0.3473(6) 0.4157(4) 0.6314(4) 0.163(5) Uiso 1 1 d G U . . .
C3P C 0.4605(4) 0.3975(7) 0.5764(8) 0.206(8) Uiso 0.5 1 d G U P . .
N1P N 0.3960(7) 0.3743(5) 0.4945(6) 0.258(12) Uiso 1 1 d DG U . . .
C4P C 0.4988(6) 0.3762(8) 0.5339(11) 0.206(8) Uiso 0.5 1 d G U P . .
C5P C 0.4594(8) 0.3709(8) 0.4779(9) 0.206(8) Uiso 0.5 1 d G U P . .
C4'P C 0.454(3) 0.3155(18) 0.538(2) 0.206(8) Uiso 0.5 1 d D U P . .
C3'P C 0.412(3) 0.3344(9) 0.580(2) 0.206(8) Uiso 0.5 1 d D U P . .
C5'P C 0.424(3) 0.3343(11) 0.481(2) 0.206(8) Uiso 0.5 1 d D U P . .
C23 C 0.7914(5) 0.3350(3) 0.5007(5) 0.068(3) Uani 1 1 d . U . . .
C24 C 0.7984(6) 0.3588(4) 0.5514(6) 0.083(4) Uani 1 1 d . U . . .
C119 C 0.2354(13) 0.2112(9) 0.7007(9) 0.090(8) Uiso 0.5 1 d D U P K 1
O48 O 0.1483(12) 0.2465(8) 0.7027(12) 0.136(8) Uiso 0.5 1 d D U P K 1
C120 C 0.2080(15) 0.2463(12) 0.7352(18) 0.166(17) Uiso 0.5 1 d D U P K 1
O48' O 0.0945(8) 0.1882(5) 0.6637(7) 0.082(5) Uiso 0.5 1 d . U P K 2
C19' C 0.1914(15) 0.1994(10) 0.6225(14) 0.105(10) Uiso 0.5 1 d . U P K 2
C20' C 0.1465(13) 0.2175(9) 0.6612(12) 0.085(8) Uiso 0.5 1 d . U P K 2
O46 O 0.5401(15) 0.0666(11) 0.5676(14) 0.188(13) Uiso 0.5 1 d D U P J 1
O38 O 0.9247(17) 0.4205(14) 0.0699(14) 0.50(3) Uiso 1 1 d D U . . .
C34' C 0.9065(16) 0.3887(8) 0.1116(15) 0.119(12) Uiso 0.5 1 d D U P H 2
O43 O 0.1137(19) 0.5162(14) -0.0096(18) 0.235(18) Uiso 0.5 1 d D U P L 1
O47 O 0.293(3) 0.157(2) 0.329(3) 0.57(4) Uiso 1 1 d D U . . .
C117 C 0.251(5) 0.148(4) 0.374(2) 0.90(14) Uiso 1 1 d D U . . .

loop_
_atom_site_aniso_label
_atom_site_aniso_U_11
_atom_site_aniso_U_22
_atom_site_aniso_U_33
_atom_site_aniso_U_23
_atom_site_aniso_U_13
_atom_site_aniso_U_12
Mn2 0.0756(13) 0.0613(11) 0.0591(10) -0.0079(8) 0.0116(9) 0.0238(9)
Mn12 0.0734(13) 0.0648(12) 0.0636(11) -0.0120(9) 0.0115(9) 0.0213(10)
Mn1 0.0854(14) 0.0605(11) 0.0583(10) -0.0122(8) 0.0230(9) 0.0182(10)
Mn10 0.0880(14) 0.0544(11) 0.0709(12) -0.0173(9) -0.0052(10) 0.0177(10)
Mn11 0.0942(16) 0.0877(15) 0.0884(14) -0.0349(11) 0.0587(12) -0.0366(12)
Mn4 0.0926(16) 0.0515(12) 0.1141(17) -0.0157(11) -0.0281(13) 0.0237(11)
Mn3 0.0949(17) 0.0496(12) 0.143(2) -0.0308(12) -0.0359(15) 0.0271(11)
Mn7 0.127(2) 0.1022(17) 0.1233(18) -0.0525(14) 0.1005(17) -0.0630(15)
Mn9 0.0452(12) 0.154(2) 0.185(3) 0.117(2) 0.0280(14) 0.0037(13)
Mn5 0.0390(12) 0.191(3) 0.227(3) 0.162(3) 0.0176(15) -0.0001(15)
Mn8 0.182(3) 0.156(3) 0.159(2) -0.109(2) 0.146(2) -0.112(2)
Mn6 0.0453(13) 0.219(3) 0.203(3) 0.162(3) 0.0158(15) -0.0114(16)
O27 0.070(4) 0.045(4) 0.042(4) 0.000(3) 0.011(3) 0.015(3)
O16 0.065(4) 0.047(4) 0.054(4) -0.002(3) 0.008(3) 0.010(3)
O3 0.048(4) 0.049(4) 0.060(4) -0.008(3) 0.011(3) -0.001(3)
O18 0.067(5) 0.044(4) 0.039(3) -0.006(3) 0.007(3) 0.008(3)
O6 0.075(5) 0.051(4) 0.051(4) 0.001(3) 0.004(3) 0.012(3)
O22 0.049(4) 0.053(4) 0.054(4) -0.009(3) 0.014(3) 0.005(3)
O24 0.065(5) 0.058(4) 0.059(4) -0.016(3) 0.020(4) 0.004(4)
O1 0.063(5) 0.050(4) 0.059(4) -0.011(3) 0.021(3) 0.006(3)
O36 0.045(4) 0.051(4) 0.081(5) -0.011(4) 0.019(4) 0.006(3)
O4 0.069(5) 0.038(3) 0.064(4) 0.003(3) 0.021(4) 0.003(3)
O25 0.075(5) 0.044(4) 0.067(5) -0.002(3) 0.016(4) 0.009(3)
O34 0.057(4) 0.045(4) 0.059(4) -0.014(3) 0.012(3) 0.004(3)
O30 0.083(5) 0.044(4) 0.078(5) -0.010(3) 0.054(4) -0.012(4)
O9 0.050(4) 0.059(5) 0.106(6) 0.035(4) 0.034(4) 0.006(4)
O7 0.046(4) 0.058(5) 0.098(5) 0.029(4) 0.030(4) 0.005(3)
O10 0.073(5) 0.059(5) 0.085(5) -0.024(4) 0.055(4) -0.024(4)
O23 0.084(6) 0.067(5) 0.057(4) -0.008(3) 0.027(4) 0.023(4)
O17 0.076(5) 0.055(4) 0.067(5) -0.009(4) -0.007(4) 0.012(4)
O5 0.081(5) 0.050(4) 0.074(5) -0.006(4) -0.009(4) 0.018(4)
O19 0.074(5) 0.060(5) 0.070(5) -0.019(4) 0.043(4) -0.016(4)
O15 0.049(4) 0.067(5) 0.092(5) 0.029(4) 0.029(4) 0.011(4)
O31 0.053(4) 0.063(5) 0.111(6) 0.036(4) 0.037(4) 0.011(4)
O2 0.069(5) 0.064(4) 0.053(4) -0.009(3) 0.013(4) 0.015(4)
O28 0.083(6) 0.056(4) 0.078(5) -0.008(4) 0.048(4) -0.014(4)
O33 0.051(4) 0.062(5) 0.113(6) 0.022(4) 0.027(4) 0.006(4)
O12 0.102(7) 0.063(5) 0.083(5) -0.024(4) 0.055(5) -0.029(5)
O13 0.055(4) 0.060(5) 0.111(6) 0.023(4) 0.040(4) 0.009(4)
O21 0.063(5) 0.073(5) 0.095(5) -0.030(4) 0.049(4) -0.025(4)
O26 0.085(5) 0.062(4) 0.070(5) -0.016(4) -0.007(4) 0.024(4)
O35 0.098(6) 0.069(5) 0.057(4) -0.007(3) 0.016(4) 0.038(5)
O45 0.070(5) 0.093(6) 0.095(6) 0.024(5) -0.003(5) 0.018(5)
O41 0.117(7) 0.076(6) 0.063(5) -0.013(4) 0.026(5) -0.004(5)
O29 0.094(6) 0.064(5) 0.100(6) -0.025(4) 0.068(5) -0.034(4)
O20 0.122(8) 0.089(6) 0.122(7) -0.063(5) 0.093(6) -0.053(6)
C52 0.050(5) 0.046(5) 0.040(5) 0.003(4) 0.021(4) 0.001(4)
O8 0.045(4) 0.099(7) 0.147(8) 0.084(6) 0.028(4) 0.009(4)
C51 0.063(5) 0.041(5) 0.032(5) -0.004(4) 0.013(4) 0.004(4)
C83 0.065(5) 0.046(5) 0.044(5) 0.005(4) 0.020(4) 0.002(4)
C6 0.048(6) 0.041(5) 0.059(5) -0.008(4) 0.024(5) -0.010(4)
C12 0.057(5) 0.042(4) 0.047(5) 0.006(4) 0.026(4) 0.001(4)
C1 0.043(6) 0.047(5) 0.064(5) -0.010(4) 0.020(5) -0.004(4)
C84 0.058(5) 0.041(4) 0.051(6) 0.010(4) 0.028(4) 0.000(4)
C11 0.066(5) 0.041(5) 0.038(5) 0.007(4) 0.015(4) 0.003(4)
C49 0.061(5) 0.042(5) 0.047(5) 0.002(4) 0.018(4) 0.003(4)
C9 0.064(5) 0.045(5) 0.048(5) 0.004(4) 0.024(4) 0.001(4)
C8 0.061(5) 0.041(5) 0.040(5) 0.005(4) 0.027(4) -0.003(4)
C65 0.040(6) 0.043(5) 0.056(4) -0.017(4) 0.012(4) -0.001(4)
C3 0.038(6) 0.054(5) 0.052(5) -0.008(4) 0.010(4) 0.001(4)
C87 0.051(5) 0.045(5) 0.054(6) 0.003(4) 0.023(4) -0.003(4)
C44 0.050(5) 0.041(5) 0.062(5) -0.005(4) 0.026(4) 0.002(4)
C19 0.053(5) 0.033(5) 0.058(5) -0.007(4) 0.025(4) 0.004(4)
C100 0.063(5) 0.028(5) 0.082(7) -0.007(4) 0.042(5) -0.003(4)
C48 0.051(5) 0.047(5) 0.047(5) -0.003(4) 0.024(4) -0.004(4)
O11 0.154(9) 0.114(8) 0.114(7) -0.057(6) 0.100(7) -0.081(7)
C53 0.051(5) 0.051(5) 0.047(5) -0.007(4) 0.023(4) -0.001(4)
C22 0.049(5) 0.035(5) 0.056(5) 0.001(4) 0.025(4) 0.001(4)
C14 0.048(6) 0.042(5) 0.053(6) 0.002(4) 0.025(5) 0.000(4)
C2 0.034(5) 0.059(5) 0.050(5) -0.011(4) 0.009(4) -0.002(4)
C27 0.049(6) 0.038(5) 0.056(5) 0.000(4) 0.026(5) 0.003(4)
C28 0.054(6) 0.049(5) 0.054(6) -0.007(4) 0.027(5) 0.003(4)
C20 0.046(5) 0.038(5) 0.059(6) -0.005(4) 0.025(4) 0.005(4)
C103 0.040(6) 0.050(5) 0.058(5) -0.011(4) 0.014(4) -0.001(4)
C106 0.037(6) 0.041(5) 0.079(5) -0.009(4) 0.025(5) -0.012(4)
C86 0.054(5) 0.036(4) 0.066(6) 0.009(4) 0.032(4) -0.003(4)
C26 0.049(5) 0.039(5) 0.064(5) -0.001(4) 0.025(5) 0.003(4)
C63 0.040(6) 0.048(5) 0.057(5) -0.008(4) 0.016(4) 0.003(4)
C18 0.052(4) 0.041(6) 0.085(7) 0.016(5) 0.030(5) 0.008(5)
C21 0.044(5) 0.026(5) 0.073(5) -0.001(4) 0.031(4) 0.004(4)
C88 0.070(7) 0.036(5) 0.070(6) -0.001(4) 0.040(5) -0.004(4)
C10 0.067(5) 0.043(5) 0.057(6) 0.002(4) 0.017(5) 0.011(4)
C105 0.045(6) 0.044(5) 0.067(5) -0.012(4) 0.017(5) -0.008(4)
C16 0.044(4) 0.042(6) 0.093(7) 0.022(5) 0.025(5) 0.005(5)
C64 0.047(6) 0.052(5) 0.054(5) -0.014(4) 0.017(5) -0.001(4)
C5 0.046(6) 0.039(5) 0.065(5) -0.001(4) 0.026(5) -0.005(4)
O32 0.050(5) 0.137(9) 0.197(11) 0.121(8) 0.030(5) 0.007(5)
C62 0.040(6) 0.051(5) 0.051(5) -0.016(4) 0.013(4) -0.006(4)
C46 0.052(5) 0.042(6) 0.069(6) -0.011(4) 0.027(4) -0.004(4)
C50 0.065(5) 0.045(5) 0.036(5) 0.000(4) 0.009(4) 0.006(4)
O14 0.050(4) 0.118(8) 0.178(9) 0.099(7) 0.033(5) 0.009(5)
C13 0.053(5) 0.050(5) 0.054(6) 0.000(4) 0.025(4) 0.002(4)
C85 0.058(5) 0.032(5) 0.066(6) 0.008(4) 0.031(4) -0.001(4)
C67 0.043(6) 0.055(5) 0.060(6) -0.007(4) 0.023(5) -0.005(4)
C93 0.057(6) 0.032(5) 0.056(5) 0.006(4) 0.023(5) -0.003(4)
C15 0.048(4) 0.032(5) 0.068(6) 0.001(4) 0.027(4) 0.000(4)
C66 0.036(5) 0.045(5) 0.058(5) -0.012(4) 0.011(4) -0.009(4)
C104 0.045(6) 0.053(5) 0.063(5) -0.014(4) 0.008(5) 0.003(5)
C4 0.043(6) 0.040(5) 0.058(5) -0.008(4) 0.019(4) -0.008(4)
C7 0.046(5) 0.045(6) 0.070(5) 0.006(4) 0.031(4) -0.008(4)
C41 0.053(5) 0.047(6) 0.087(7) 0.009(5) 0.034(5) 0.002(5)
C47 0.052(6) 0.049(5) 0.055(5) -0.006(4) 0.025(4) 0.004(4)
C60 0.051(6) 0.041(5) 0.059(6) -0.003(4) 0.021(4) 0.008(4)
C45 0.051(5) 0.054(6) 0.057(6) -0.010(4) 0.023(4) 0.003(5)
C102 0.044(6) 0.039(5) 0.073(5) -0.013(4) 0.021(5) -0.013(4)
C81 0.062(5) 0.040(4) 0.051(6) 0.008(4) 0.019(4) 0.006(4)
C95 0.065(5) 0.044(6) 0.070(6) 0.005(4) 0.035(4) 0.002(5)
C92 0.060(6) 0.032(5) 0.065(5) 0.004(4) 0.030(5) -0.001(4)
C82 0.068(5) 0.043(5) 0.044(5) 0.007(4) 0.014(4) 0.010(4)
C59 0.053(6) 0.043(5) 0.063(5) -0.005(4) 0.025(5) 0.001(4)
O40 0.065(6) 0.130(9) 0.105(7) -0.023(6) 0.009(5) 0.003(5)
C38 0.045(6) 0.065(7) 0.072(7) -0.011(5) 0.025(5) -0.001(4)
C69 0.084(8) 0.053(6) 0.050(5) -0.011(4) 0.028(5) -0.003(6)
C55 0.058(6) 0.042(5) 0.066(5) -0.009(4) 0.028(5) 0.002(4)
C109 0.054(6) 0.045(5) 0.069(7) 0.015(5) 0.034(5) 0.011(4)
C32 0.064(7) 0.056(7) 0.073(7) -0.005(6) 0.036(6) 0.000(5)
C107 0.056(7) 0.031(5) 0.083(6) -0.005(4) 0.026(5) -0.015(4)
C94 0.059(6) 0.029(5) 0.075(5) 0.002(4) 0.037(4) 0.005(4)
C56 0.064(7) 0.058(6) 0.068(6) -0.013(5) 0.031(5) -0.010(5)
C43 0.047(5) 0.057(7) 0.073(6) 0.006(5) 0.030(4) 0.010(5)
C89 0.072(7) 0.041(5) 0.078(6) -0.009(4) 0.044(6) -0.009(5)
C57 0.098(8) 0.063(7) 0.085(7) -0.033(6) 0.056(6) -0.037(6)
C91 0.077(7) 0.045(6) 0.077(6) -0.001(4) 0.045(6) -0.007(5)
C25 0.075(7) 0.058(6) 0.069(6) -0.017(5) 0.043(6) -0.017(5)
C90 0.065(7) 0.048(6) 0.083(6) -0.009(5) 0.040(6) -0.014(5)
C99 0.061(5) 0.038(6) 0.089(7) -0.001(5) 0.041(5) -0.004(5)
C108 0.049(5) 0.038(6) 0.090(6) 0.002(5) 0.034(4) -0.003(4)
C61 0.053(6) 0.060(5) 0.058(6) -0.007(4) 0.024(5) 0.001(4)
C17 0.046(5) 0.061(7) 0.113(9) 0.038(6) 0.032(5) 0.008(5)
C96 0.056(5) 0.048(6) 0.083(7) 0.013(5) 0.039(5) 0.008(5)
C70 0.075(7) 0.060(6) 0.057(6) -0.010(5) 0.027(5) -0.001(6)
C42 0.050(5) 0.069(8) 0.101(8) 0.026(6) 0.028(5) 0.012(5)
C101 0.065(6) 0.029(5) 0.095(8) -0.009(5) 0.033(6) -0.012(5)
C68 0.054(5) 0.053(6) 0.065(5) -0.018(5) 0.025(4) -0.004(5)
C98 0.054(5) 0.058(7) 0.092(8) 0.013(5) 0.039(5) 0.009(5)
C112 0.106(10) 0.036(5) 0.083(8) 0.005(5) 0.043(7) 0.003(6)
C58 0.062(7) 0.062(7) 0.083(6) -0.025(5) 0.042(5) -0.014(5)
C110 0.061(7) 0.060(6) 0.108(10) 0.010(6) 0.018(7) 0.008(5)
C111 0.055(7) 0.079(8) 0.116(10) 0.038(8) 0.009(7) 0.010(6)
C97 0.061(5) 0.070(8) 0.106(9) 0.034(6) 0.031(5) 0.001(6)
C78 0.072(8) 0.076(8) 0.070(6) -0.022(6) 0.021(5) 0.003(7)
C71 0.103(10) 0.085(9) 0.064(7) -0.025(6) 0.012(6) -0.004(8)
C39 0.070(8) 0.067(8) 0.093(9) -0.003(6) 0.016(6) 0.008(6)
C40 0.068(8) 0.082(9) 0.127(12) -0.030(8) 0.005(7) 0.009(6)
C54 0.049(5) 0.044(6) 0.061(5) -0.004(5) 0.021(4) 0.001(4)
C72 0.060(7) 0.073(8) 0.062(5) -0.001(6) 0.017(5) 0.010(6)
C23 0.081(7) 0.041(6) 0.092(7) -0.021(5) 0.055(6) -0.019(5)
C24 0.099(8) 0.065(7) 0.098(8) -0.034(6) 0.070(7) -0.031(6)

_geom_special_details            
;
 All esds (except the esd in the dihedral angle between two l.s. planes)
 are estimated using the full covariance matrix.  The cell esds are taken
 into account individually in the estimation of esds in distances, angles
 and torsion angles; correlations between esds in cell parameters are only
 used when they are defined by crystal symmetry.  An approximate (isotropic)
 treatment of cell esds is used for estimating esds involving l.s. planes.
;
loop_
_geom_bond_atom_site_label_1
_geom_bond_atom_site_label_2
_geom_bond_distance
_geom_bond_site_symmetry_2
_geom_bond_publ_flag
Mn2 O3 2.130(7) . ?
Mn2 O36 2.164(7) 3_666 ?
Mn2 O2 2.113(8) . ?
Mn2 O35 2.087(7) 3_666 ?
Mn2 O40 2.310(10) 3_766 ?
Mn2 O2P 2.27(4) 3_666 ?
Mn12 O24 2.142(7) . ?
Mn12 O34 2.149(7) . ?
Mn12 O23 2.069(8) . ?
Mn12 O35 2.057(7) . ?
Mn12 O63 2.283(10) . ?
Mn12 O64 2.13(2) . ?
Mn1 O22 2.131(7) 3_666 ?
Mn1 O1 2.140(7) . ?
Mn1 O23 2.074(7) 3_666 ?
Mn1 O2 2.092(7) . ?
Mn1 O49 2.355(9) . ?
Mn1 O50 2.275(18) . ?
Mn10 O27 2.142(6) . ?
Mn10 O18 2.159(7) 3_666 ?
Mn10 O17 2.099(7) 3_666 ?
Mn10 O26 2.047(8) . ?
Mn10 O41 2.264(8) 1_556 ?
Mn10 O61 2.294(18) . ?
Mn11 O19 2.138(7) 3_666 ?
Mn11 O28 2.135(7) . ?
Mn11 O29 2.103(7) . ?
Mn11 O20 2.078(9) 3_666 ?
Mn11 O62 2.154(17) . ?
Mn4 O16 2.161(7) . ?
Mn4 O6 2.132(7) . ?
Mn4 O17 2.053(7) . ?
Mn4 O5 2.072(8) . ?
Mn4 O52 2.174(16) . ?
Mn3 O4 2.092(7) 3_666 ?
Mn3 O25 2.161(7) . ?
Mn3 O5 2.085(8) 3_666 ?
Mn3 O26 2.057(8) . ?
Mn3 O51 2.58(2) . ?
Mn3 O1P 2.241(11) . ?
Mn7 O30 2.116(7) . ?
Mn7 O10 2.120(6) . ?
Mn7 O29 2.077(7) . ?
Mn7 O11 2.033(10) . ?
Mn7 O57 2.31(2) . ?
Mn9 O33 2.120(8) . ?
Mn9 O13 2.117(9) . ?
Mn9 O32 2.084(10) . ?
Mn9 O14 2.058(8) . ?
Mn9 O59 2.47(2) . ?
Mn9 O60 2.30(2) . ?
Mn5 O7 2.122(7) . ?
Mn5 O15 2.132(8) . ?
Mn5 O8 2.099(8) . ?
Mn5 O14 2.091(9) . ?
Mn5 O53 2.49(2) . ?
Mn8 O12 2.152(7) 3_666 ?
Mn8 O21 2.105(8) . ?
Mn8 O20 2.100(8) . ?
Mn8 O11 2.080(9) 3_666 ?
Mn8 O58 2.54(2) . ?
Mn6 O9 2.143(8) . ?
Mn6 O31 2.100(7) . ?
Mn6 O8 2.049(8) . ?
Mn6 O32 2.040(9) . ?
Mn6 O56 2.75(3) . ?
Mn6 O1AA 2.35(2) . ?
O27 C83 1.357(12) . ?
O16 C49 1.375(12) . ?
O3 C3 1.375(12) . ?
O18 C51 1.382(11) . ?
O6 C11 1.372(13) . ?
O22 C63 1.381(11) . ?
O24 C65 1.393(12) . ?
O1 C1 1.407(12) . ?
O36 C105 1.381(12) . ?
O4 C9 1.378(12) . ?
O25 C81 1.392(12) . ?
O34 C103 1.358(12) . ?
O30 C91 1.397(12) . ?
O9 C18 1.366(12) . ?
O7 C16 1.387(13) . ?
O10 C23 1.365(12) . ?
O23 C64 1.419(12) . ?
O17 C50 1.362(12) . ?
O5 C10 1.383(13) . ?
O19 C56 1.366(13) . ?
O15 C43 1.363(13) . ?
O31 C96 1.360(13) . ?
O2 C2 1.367(11) . ?
O28 C89 1.347(12) . ?
O33 C98 1.313(14) . ?
O12 C25 1.376(13) . ?
O13 C41 1.379(12) . ?
O21 C58 1.400(12) . ?
O26 C82 1.373(12) . ?
O35 C104 1.370(13) . ?
O45 C111 1.478(15) . ?
O41 C71 1.418(14) . ?
O29 C90 1.349(13) . ?
O20 C57 1.345(14) . ?
C52 C51 1.372(14) . ?
C52 C53 1.387(13) . ?
C52 C54 1.524(14) . ?
O8 C17 1.335(13) . ?
C51 C50 1.382(14) . ?
C83 C84 1.383(14) . ?
C83 C82 1.385(15) . ?
C6 C1 1.404(13) . ?
C6 C28 1.530(14) . ?
C6 C5 1.369(13) . ?
C12 C11 1.398(14) . ?
C12 C14 1.468(13) . ?
C12 C13 1.402(14) . ?
C1 C2 1.324(14) . ?
C84 C87 1.507(14) . ?
C84 C85 1.391(14) . ?
C11 C10 1.380(14) . ?
C49 C48 1.368(14) . ?
C49 C50 1.407(14) . ?
C9 C8 1.362(14) . ?
C9 C10 1.382(15) . ?
C8 C13 1.396(14) . ?
C8 C7 1.535(15) . ?
C65 C64 1.390(13) . ?
C65 C66 1.382(13) . ?
C3 C2 1.421(14) . ?
C3 C4 1.385(13) . ?
C87 H87 1.0000 . ?
C87 C88 1.524(13) . ?
C87 C109 1.497(13) . ?
C44 C47 1.497(13) . ?
C44 C45 1.387(14) . ?
C44 C43 1.378(15) . ?
C19 C20 1.410(13) . ?
C19 C18 1.389(14) . ?
C19 C21 1.508(14) . ?
C100 H100 0.9500 . ?
C100 C95 1.398(15) . ?
C100 C99 1.382(16) . ?
C48 C53 1.419(14) . ?
C48 C47 1.529(14) . ?
O11 C24 1.359(13) . ?
C53 H53 0.9500 . ?
C22 C27 1.359(14) . ?
C22 C21 1.488(13) . ?
C22 C23 1.386(13) . ?
C14 H14 1.0000 . ?
C14 C15 1.538(13) . ?
C14 C32 1.498(13) . ?
C27 H27 0.9500 . ?
C27 C26 1.424(14) . ?
C28 H28 1.0000 . ?
C28 C26 1.512(14) . ?
C28 C38 1.527(13) . ?
C20 H20 0.9500 . ?
C20 C15 1.357(14) . ?
C103 C104 1.370(13) . ?
C103 C102 1.411(14) . ?
C106 C105 1.359(14) . ?
C106 C107 1.412(14) . ?
C106 C108 1.543(15) . ?
C86 C85 1.396(14) . ?
C86 C81 1.402(14) . ?
C86 C108 1.486(15) . ?
C26 C25 1.393(13) . ?
C63 C64 1.374(14) . ?
C63 C62 1.362(13) . ?
C18 C17 1.388(16) . ?
C21 H21 1.0000 . ?
C21 C35 1.536(13) . ?
C88 C93 1.407(14) . ?
C88 C89 1.413(15) . ?
C105 C104 1.402(14) . ?
C16 C15 1.388(14) . ?
C16 C17 1.409(14) . ?
C5 H5 0.9500 . ?
C5 C4 1.376(14) . ?
O32 C97 1.391(14) . ?
C62 C67 1.374(13) . ?
C62 C61 1.532(15) . ?
C46 C41 1.363(15) . ?
C46 C45 1.409(14) . ?
C46 C68 1.541(15) . ?
O14 C42 1.349(15) . ?
C13 H13 0.9500 . ?
C85 H85 0.9500 . ?
C67 H67 0.9500 . ?
C67 C66 1.382(14) . ?
C93 H93 0.9500 . ?
C93 C92 1.357(13) . ?
C66 C68 1.512(13) . ?
C4 C7 1.546(14) . ?
C7 H7 1.0000 . ?
C7 C29 1.519(15) . ?
C35 H35A 0.9900 . ?
C35 H35B 0.9900 . ?
C35 C36 1.463(18) . ?
C41 C42 1.379(16) . ?
C47 H47 1.0000 . ?
C47 C69 1.545(15) . ?
C60 H60 0.9500 . ?
C60 C59 1.392(13) . ?
C60 C55 1.396(14) . ?
C45 H45 0.9500 . ?
C102 C107 1.366(14) . ?
C102 C101 1.536(14) . ?
C81 C82 1.369(15) . ?
C95 C94 1.472(15) . ?
C95 C96 1.377(14) . ?
C92 C94 1.520(14) . ?
C92 C91 1.424(15) . ?
C59 C61 1.513(15) . ?
C59 C58 1.339(14) . ?
O40 C40 1.249(16) . ?
C38 H38A 0.9900 . ?
C38 H38B 0.9900 . ?
C38 C39 1.455(16) . ?
C69 H69A 0.9900 . ?
C69 H69B 0.9900 . ?
C69 C70 1.479(14) . ?
C55 C56 1.372(15) . ?
C55 C54 1.518(13) . ?
C109 H10A 0.9900 . ?
C109 H10B 0.9900 . ?
C109 C110 1.488(16) . ?
C32 H32A 0.9900 . ?
C32 H32B 0.9900 . ?
C32 C33 1.530(13) . ?
C107 H107 0.9500 . ?
C94 H94 1.0000 . ?
C94 C112 1.554(14) . ?
C56 C57 1.377(15) . ?
C43 C42 1.433(15) . ?
C89 C90 1.399(14) . ?
C57 C58 1.466(16) . ?
C91 C90 1.339(15) . ?
C25 C24 1.426(16) . ?
C99 C101 1.494(16) . ?
C99 C98 1.452(15) . ?
C108 H108 1.0000 . ?
C108 C118 1.542(12) . ?
C61 H61 1.0000 . ?
C61 C75 1.549(15) . ?
C96 C97 1.396(17) . ?
C70 H70A 0.9900 . ?
C70 H70B 0.9900 . ?
C70 C71 1.539(17) . ?
C101 H101 1.0000 . ?
C101 C115 1.537(13) . ?
C68 H68 1.0000 . ?
C68 C78 1.514(15) . ?
C29 H29A 0.9900 . ?
C29 H29B 0.9900 . ?
C29 C30 1.514(15) . ?
C98 C97 1.394(17) . ?
C112 H11A 0.9900 . ?
C112 H11B 0.9900 . ?
C112 C113 1.52(2) . ?
C118 H11C 0.9900 . ?
C118 H11D 0.9900 . ?
C118 H11E 0.9900 . ?
C118 H11F 0.9900 . ?
C118 C119 1.455(17) . ?
C118 C19' 1.48(3) . ?
C110 H11G 0.9900 . ?
C110 H11H 0.9900 . ?
C110 C111 1.494(16) . ?
C111 H11I 0.9900 . ?
C111 H11J 0.9900 . ?
C75 H75A 0.9900 . ?
C75 H75B 0.9900 . ?
C75 C76 1.549(14) . ?
C78 H78A 0.9900 . ?
C78 H78B 0.9900 . ?
C78 H78C 0.9900 . ?
C78 H78D 0.9900 . ?
C78 C79 1.516(16) . ?
C78 C79' 1.561(16) . ?
C71 H71A 0.9900 . ?
C71 H71B 0.9900 . ?
C39 H39A 0.9900 . ?
C39 H39B 0.9900 . ?
C39 C40 1.577(18) . ?
C115 H11K 0.9900 . ?
C115 H11L 0.9900 . ?
C115 C116 1.519(13) . ?
O39 C37 1.61(2) . ?
C33 C34 1.796(12) . ?
C33 C34' 1.537(19) . ?
C79 H79A 0.9900 . ?
C79 H79B 0.9900 . ?
C79 C80 1.535(13) . ?
C76 H76A 0.9900 . ?
C76 H76B 0.9900 . ?
C76 C77 1.513(18) . ?
C40 H40A 0.9900 . ?
C40 H40B 0.9900 . ?
C31 O37 1.448(17) . ?
C31 C30 1.599(17) . ?
C36 H36A 0.9900 . ?
C36 H36B 0.9900 . ?
C36 C37 1.53(3) . ?
C113 H11M 0.9900 . ?
C113 H11N 0.9900 . ?
C113 C114 1.557(18) . ?
C116 C117 1.54(2) . ?
C54 H54 1.0000 . ?
C54 C72 1.527(15) . ?
C72 H72A 0.9900 . ?
C72 H72B 0.9900 . ?
C72 C73 1.533(10) . ?
C73 C74 1.531(11) . ?
C73 C74' 1.549(18) . ?
C77 O43 1.465(19) . ?
C34 O38 1.502(19) . ?
C74 O42 1.477(18) . ?
O44 C80 1.488(13) . ?
C80 H80A 0.9900 . ?
C80 H80B 0.9900 . ?
O42' C74' 1.468(18) . ?
C80' H80C 0.9900 . ?
C80' H80D 0.9900 . ?
C80' C79' 1.514(18) . ?
C80' O44' 1.455(18) . ?
C114 O46' 1.498(19) . ?
C114 O46 1.506(18) . ?
C79' H79C 0.9900 . ?
C79' H79D 0.9900 . ?
C1P C2P 1.5112 . ?
C1P O2P 1.2359 . ?
C1P O1P 1.2561 . ?
C2P C3P 1.5180 . ?
C2P N1P 1.4994 . ?
C2P C3'P 1.56(2) . ?
C3P C4P 1.5093 . ?
N1P C5P 1.5027 . ?
N1P C5'P 1.49(2) . ?
C4P C5P 1.4878 . ?
C5P C5'P 1.43(6) . ?
C4'P C3'P 1.52(2) . ?
C4'P C5'P 1.53(2) . ?
C23 C24 1.379(16) . ?
C119 C120 1.541(19) . ?
O48 C120 1.467(19) . ?
O48' C20' 1.51(3) . ?
C19' C20' 1.51(4) . ?
O38 C34' 1.480(19) . ?
O47 C117 1.48(2) . ?

loop_
_geom_angle_atom_site_label_1
_geom_angle_atom_site_label_2
_geom_angle_atom_site_label_3
_geom_angle
_geom_angle_site_symmetry_1
_geom_angle_site_symmetry_3
_geom_angle_publ_flag
O3 Mn2 O36 96.8(3) . 3_666 ?
O3 Mn2 O40 88.1(3) . 3_766 ?
O3 Mn2 O2P 96.6(19) . 3_666 ?
O36 Mn2 O40 98.5(4) 3_666 3_766 ?
O36 Mn2 O2P 90.9(18) 3_666 3_666 ?
O2 Mn2 O3 78.3(3) . . ?
O2 Mn2 O36 174.9(3) . 3_666 ?
O2 Mn2 O40 80.1(4) . 3_766 ?
O2 Mn2 O2P 91.1(18) . 3_666 ?
O35 Mn2 O3 175.2(3) 3_666 . ?
O35 Mn2 O36 80.0(3) 3_666 3_666 ?
O35 Mn2 O2 104.9(3) 3_666 . ?
O35 Mn2 O40 89.0(4) 3_666 3_766 ?
O35 Mn2 O2P 86.9(19) 3_666 3_666 ?
O2P Mn2 O40 169.0(18) 3_666 3_766 ?
O24 Mn12 O34 96.0(3) . . ?
O24 Mn12 O63 88.5(3) . . ?
O34 Mn12 O63 90.4(3) . . ?
O23 Mn12 O24 80.0(3) . . ?
O23 Mn12 O34 174.9(3) . . ?
O23 Mn12 O63 86.5(4) . . ?
O23 Mn12 O64 90.0(6) . . ?
O35 Mn12 O24 173.3(3) . . ?
O35 Mn12 O34 78.9(3) . . ?
O35 Mn12 O23 104.9(3) . . ?
O35 Mn12 O63 87.3(4) . . ?
O35 Mn12 O64 92.7(6) . . ?
O64 Mn12 O24 91.9(6) . . ?
O64 Mn12 O34 93.2(6) . . ?
O64 Mn12 O63 176.3(6) . . ?
O22 Mn1 O1 96.3(3) 3_666 . ?
O22 Mn1 O49 92.9(3) 3_666 . ?
O22 Mn1 O50 94.0(5) 3_666 . ?
O1 Mn1 O49 79.7(3) . . ?
O1 Mn1 O50 92.2(5) . . ?
O23 Mn1 O22 79.0(3) 3_666 3_666 ?
O23 Mn1 O1 171.1(3) 3_666 . ?
O23 Mn1 O2 105.4(3) 3_666 . ?
O23 Mn1 O49 92.8(3) 3_666 . ?
O23 Mn1 O50 95.6(5) 3_666 . ?
O2 Mn1 O22 174.2(3) . 3_666 ?
O2 Mn1 O1 78.9(3) . . ?
O2 Mn1 O49 83.3(3) . . ?
O2 Mn1 O50 89.3(5) . . ?
O50 Mn1 O49 170.0(5) . . ?
O27 Mn10 O18 95.5(3) . 3_666 ?
O27 Mn10 O41 93.4(3) . 1_556 ?
O27 Mn10 O61 91.0(5) . . ?
O18 Mn10 O41 91.3(3) 3_666 1_556 ?
O18 Mn10 O61 91.2(5) 3_666 . ?
O17 Mn10 O27 170.8(3) 3_666 . ?
O17 Mn10 O18 78.6(3) 3_666 3_666 ?
O17 Mn10 O41 93.8(3) 3_666 1_556 ?
O17 Mn10 O61 82.1(5) 3_666 . ?
O26 Mn10 O27 79.7(3) . . ?
O26 Mn10 O18 173.7(3) . 3_666 ?
O26 Mn10 O17 105.7(3) . 3_666 ?
O26 Mn10 O41 93.0(4) . 1_556 ?
O26 Mn10 O61 84.9(5) . . ?
O41 Mn10 O61 174.7(5) 1_556 . ?
O19 Mn11 O62 102.0(5) 3_666 . ?
O28 Mn11 O19 93.3(3) . 3_666 ?
O28 Mn11 O62 103.3(5) . . ?
O29 Mn11 O19 156.9(4) . 3_666 ?
O29 Mn11 O28 79.4(3) . . ?
O29 Mn11 O62 101.0(5) . . ?
O20 Mn11 O19 78.5(3) 3_666 3_666 ?
O20 Mn11 O28 156.0(4) 3_666 . ?
O20 Mn11 O29 99.4(3) 3_666 . ?
O20 Mn11 O62 100.4(6) 3_666 . ?
O16 Mn4 O52 99.1(5) . . ?
O6 Mn4 O16 92.3(3) . . ?
O6 Mn4 O52 109.7(5) . . ?
O17 Mn4 O16 79.6(3) . . ?
O17 Mn4 O6 156.2(3) . . ?
O17 Mn4 O5 99.5(3) . . ?
O17 Mn4 O52 93.8(5) . . ?
O5 Mn4 O16 156.8(3) . . ?
O5 Mn4 O6 79.2(3) . . ?
O5 Mn4 O52 104.1(5) . . ?
O4 Mn3 O25 95.8(3) 3_666 . ?
O4 Mn3 O51 88.1(5) 3_666 . ?
O4 Mn3 O1P 106.0(4) 3_666 . ?
O25 Mn3 O51 87.8(5) . . ?
O25 Mn3 O1P 88.1(4) . . ?
O5 Mn3 O4 80.7(3) 3_666 3_666 ?
O5 Mn3 O25 174.2(3) 3_666 . ?
O5 Mn3 O51 87.4(6) 3_666 . ?
O5 Mn3 O1P 97.4(4) 3_666 . ?
O26 Mn3 O4 168.1(3) . 3_666 ?
O26 Mn3 O25 79.8(3) . . ?
O26 Mn3 O5 102.7(3) . 3_666 ?
O26 Mn3 O51 80.8(6) . . ?
O26 Mn3 O1P 85.0(4) . . ?
O1P Mn3 O51 165.7(6) . . ?
O30 Mn7 O10 92.9(3) . . ?
O30 Mn7 O57 103.1(6) . . ?
O10 Mn7 O57 97.0(6) . . ?
O29 Mn7 O30 79.4(3) . . ?
O29 Mn7 O10 162.8(4) . . ?
O29 Mn7 O57 99.7(6) . . ?
O11 Mn7 O30 159.7(5) . . ?
O11 Mn7 O10 79.3(3) . . ?
O11 Mn7 O29 102.6(3) . . ?
O11 Mn7 O57 96.5(7) . . ?
O33 Mn9 O59 87.2(6) . . ?
O33 Mn9 O60 98.2(6) . . ?
O13 Mn9 O33 97.5(3) . . ?
O13 Mn9 O59 88.9(6) . . ?
O13 Mn9 O60 89.6(6) . . ?
O32 Mn9 O33 80.3(3) . . ?
O32 Mn9 O13 177.3(4) . . ?
O32 Mn9 O59 89.4(7) . . ?
O32 Mn9 O60 92.3(7) . . ?
O14 Mn9 O33 173.3(5) . . ?
O14 Mn9 O13 79.9(3) . . ?
O14 Mn9 O32 102.2(4) . . ?
O14 Mn9 O59 86.6(7) . . ?
O14 Mn9 O60 87.9(7) . . ?
O60 Mn9 O59 174.5(8) . . ?
O7 Mn5 O15 96.5(3) . . ?
O7 Mn5 O53 91.1(6) . . ?
O15 Mn5 O53 91.2(6) . . ?
O8 Mn5 O7 78.6(3) . . ?
O8 Mn5 O15 173.6(3) . . ?
O8 Mn5 O53 93.0(6) . . ?
O14 Mn5 O7 174.5(5) . . ?
O14 Mn5 O15 80.6(3) . . ?
O14 Mn5 O8 104.1(3) . . ?
O14 Mn5 O53 93.6(7) . . ?
O12 Mn8 O58 88.0(6) 3_666 . ?
O21 Mn8 O12 95.8(3) . 3_666 ?
O21 Mn8 O58 83.5(5) . . ?
O20 Mn8 O12 173.8(5) . 3_666 ?
O20 Mn8 O21 79.9(3) . . ?
O20 Mn8 O58 87.2(6) . . ?
O11 Mn8 O12 80.4(3) 3_666 3_666 ?
O11 Mn8 O21 173.7(5) 3_666 . ?
O11 Mn8 O20 103.6(3) 3_666 . ?
O11 Mn8 O58 91.4(6) 3_666 . ?
O9 Mn6 O56 90.0(7) . . ?
O9 Mn6 O1AA 93.3(7) . . ?
O31 Mn6 O9 93.6(3) . . ?
O31 Mn6 O56 82.2(7) . . ?
O31 Mn6 O1AA 102.4(7) . . ?
O8 Mn6 O9 79.3(3) . . ?
O8 Mn6 O31 167.0(4) . . ?
O8 Mn6 O56 86.9(7) . . ?
O8 Mn6 O1AA 89.0(7) . . ?
O32 Mn6 O9 168.2(5) . . ?
O32 Mn6 O31 80.5(3) . . ?
O32 Mn6 O8 104.3(4) . . ?
O32 Mn6 O56 79.0(7) . . ?
O32 Mn6 O1AA 98.0(7) . . ?
O1AA Mn6 O56 174.2(8) . . ?
C83 O27 Mn10 110.1(6) . . ?
C49 O16 Mn4 109.8(6) . . ?
C3 O3 Mn2 112.6(5) . . ?
C51 O18 Mn10 111.5(6) . 3_666 ?
C11 O6 Mn4 111.4(6) . . ?
C63 O22 Mn1 113.1(6) . 3_666 ?
C65 O24 Mn12 111.9(5) . . ?
C1 O1 Mn1 110.6(6) . . ?
C105 O36 Mn2 110.5(6) . 3_666 ?
C9 O4 Mn3 112.0(7) . 3_666 ?
C81 O25 Mn3 109.8(6) . . ?
C103 O34 Mn12 110.9(6) . . ?
C91 O30 Mn7 110.0(6) . . ?
C18 O9 Mn6 110.9(6) . . ?
C16 O7 Mn5 112.6(6) . . ?
C23 O10 Mn7 110.2(6) . . ?
Mn12 O23 Mn1 135.2(4) . 3_666 ?
C64 O23 Mn12 112.2(6) . . ?
C64 O23 Mn1 112.6(6) . 3_666 ?
Mn4 O17 Mn10 135.5(4) . 3_666 ?
C50 O17 Mn10 111.8(6) . 3_666 ?
C50 O17 Mn4 112.1(6) . . ?
Mn4 O5 Mn3 136.9(4) . 3_666 ?
C10 O5 Mn4 111.6(6) . . ?
C10 O5 Mn3 109.9(6) . 3_666 ?
C56 O19 Mn11 111.8(6) . 3_666 ?
C43 O15 Mn5 110.7(6) . . ?
C96 O31 Mn6 112.0(7) . . ?
Mn1 O2 Mn2 133.2(3) . . ?
C2 O2 Mn2 113.1(6) . . ?
C2 O2 Mn1 111.1(6) . . ?
C89 O28 Mn11 110.1(6) . . ?
C98 O33 Mn9 110.6(6) . . ?
C25 O12 Mn8 110.7(6) . 3_666 ?
C41 O13 Mn9 111.2(7) . . ?
C58 O21 Mn8 113.7(6) . . ?
Mn10 O26 Mn3 133.8(4) . . ?
C82 O26 Mn10 113.4(7) . . ?
C82 O26 Mn3 112.1(7) . . ?
Mn12 O35 Mn2 135.3(4) . 3_666 ?
C104 O35 Mn2 111.4(6) . 3_666 ?
C104 O35 Mn12 113.1(6) . . ?
C71 O41 Mn10 120.1(8) . 1_554 ?
Mn7 O29 Mn11 134.9(4) . . ?
C90 O29 Mn11 111.3(6) . . ?
C90 O29 Mn7 112.0(6) . . ?
Mn11 O20 Mn8 135.6(5) 3_666 . ?
C57 O20 Mn11 111.0(7) . 3_666 ?
C57 O20 Mn8 112.6(7) . . ?
C51 C52 C53 117.7(9) . . ?
C51 C52 C54 120.3(9) . . ?
C53 C52 C54 121.9(9) . . ?
Mn6 O8 Mn5 134.1(4) . . ?
C17 O8 Mn5 113.3(7) . . ?
C17 O8 Mn6 112.5(7) . . ?
C52 C51 O18 121.5(9) . . ?
C52 C51 C50 122.2(9) . . ?
C50 C51 O18 116.2(9) . . ?
O27 C83 C84 121.7(10) . . ?
O27 C83 C82 119.2(9) . . ?
C84 C83 C82 119.1(11) . . ?
C1 C6 C28 121.2(9) . . ?
C5 C6 C1 116.8(10) . . ?
C5 C6 C28 121.8(8) . . ?
C11 C12 C14 123.1(10) . . ?
C11 C12 C13 115.1(9) . . ?
C13 C12 C14 121.7(10) . . ?
C6 C1 O1 120.9(9) . . ?
C2 C1 O1 117.0(8) . . ?
C2 C1 C6 122.0(10) . . ?
C83 C84 C87 120.4(10) . . ?
C83 C84 C85 118.6(10) . . ?
C85 C84 C87 121.0(9) . . ?
O6 C11 C12 120.7(9) . . ?
O6 C11 C10 117.0(9) . . ?
C10 C11 C12 122.2(10) . . ?
O16 C49 C50 116.5(9) . . ?
C48 C49 O16 123.0(9) . . ?
C48 C49 C50 120.4(10) . . ?
O4 C9 C10 116.5(9) . . ?
C8 C9 O4 122.5(10) . . ?
C8 C9 C10 120.8(10) . . ?
C9 C8 C13 118.3(10) . . ?
C9 C8 C7 120.5(9) . . ?
C13 C8 C7 121.1(9) . . ?
C64 C65 O24 116.9(9) . . ?
C66 C65 O24 123.6(8) . . ?
C66 C65 C64 119.6(10) . . ?
O3 C3 C2 117.0(8) . . ?
O3 C3 C4 124.0(9) . . ?
C4 C3 C2 119.0(9) . . ?
C84 C87 H87 105.6 . . ?
C84 C87 C88 109.2(8) . . ?
C88 C87 H87 105.6 . . ?
C109 C87 C84 116.4(9) . . ?
C109 C87 H87 105.6 . . ?
C109 C87 C88 113.5(8) . . ?
C45 C44 C47 122.3(10) . . ?
C43 C44 C47 119.0(9) . . ?
C43 C44 C45 118.6(9) . . ?
C20 C19 C21 122.2(9) . . ?
C18 C19 C20 117.3(10) . . ?
C18 C19 C21 120.5(9) . . ?
C95 C100 H100 117.5 . . ?
C99 C100 H100 117.5 . . ?
C99 C100 C95 124.9(10) . . ?
C49 C48 C53 118.4(9) . . ?
C49 C48 C47 121.0(9) . . ?
C53 C48 C47 120.6(9) . . ?
Mn7 O11 Mn8 133.4(5) . 3_666 ?
C24 O11 Mn7 112.0(8) . . ?
C24 O11 Mn8 111.6(7) . 3_666 ?
C52 C53 C48 121.8(10) . . ?
C52 C53 H53 119.1 . . ?
C48 C53 H53 119.1 . . ?
C27 C22 C21 121.3(8) . . ?
C27 C22 C23 118.3(9) . . ?
C23 C22 C21 120.2(9) . . ?
C12 C14 H14 105.0 . . ?
C12 C14 C15 111.3(7) . . ?
C12 C14 C32 116.7(9) . . ?
C15 C14 H14 105.0 . . ?
C32 C14 H14 105.0 . . ?
C32 C14 C15 112.6(8) . . ?
O2 C2 C3 117.7(9) . . ?
C1 C2 O2 121.9(9) . . ?
C1 C2 C3 120.4(9) . . ?
C22 C27 H27 117.8 . . ?
C22 C27 C26 124.4(9) . . ?
C26 C27 H27 117.8 . . ?
C6 C28 H28 106.2 . . ?
C26 C28 C6 110.3(8) . . ?
C26 C28 H28 106.2 . . ?
C26 C28 C38 113.5(8) . . ?
C38 C28 C6 113.7(8) . . ?
C38 C28 H28 106.2 . . ?
C19 C20 H20 118.6 . . ?
C15 C20 C19 122.9(9) . . ?
C15 C20 H20 118.6 . . ?
O34 C103 C104 118.2(9) . . ?
O34 C103 C102 121.9(8) . . ?
C104 C103 C102 119.9(10) . . ?
C105 C106 C107 118.5(10) . . ?
C105 C106 C108 120.3(9) . . ?
C107 C106 C108 121.1(9) . . ?
C85 C86 C81 116.3(10) . . ?
C85 C86 C108 123.9(9) . . ?
C81 C86 C108 119.8(9) . . ?
C27 C26 C28 123.2(8) . . ?
C25 C26 C27 115.8(9) . . ?
C25 C26 C28 121.0(9) . . ?
C64 C63 O22 116.7(9) . . ?
C62 C63 O22 124.7(9) . . ?
C62 C63 C64 118.4(9) . . ?
O9 C18 C19 122.7(10) . . ?
O9 C18 C17 116.0(9) . . ?
C17 C18 C19 121.3(9) . . ?
C19 C21 H21 105.1 . . ?
C19 C21 C35 114.8(8) . . ?
C22 C21 C19 110.1(7) . . ?
C22 C21 H21 105.1 . . ?
C22 C21 C35 115.5(9) . . ?
C35 C21 H21 105.1 . . ?
C93 C88 C87 121.1(9) . . ?
C93 C88 C89 118.2(9) . . ?
C89 C88 C87 120.6(9) . . ?
C11 C10 O5 119.3(10) . . ?
C11 C10 C9 119.9(10) . . ?
C9 C10 O5 120.8(9) . . ?
O36 C105 C104 117.0(9) . . ?
C106 C105 O36 122.1(9) . . ?
C106 C105 C104 120.9(9) . . ?
O7 C16 C15 124.3(9) . . ?
O7 C16 C17 115.6(9) . . ?
C15 C16 C17 120.1(10) . . ?
C65 C64 O23 118.9(9) . . ?
C63 C64 O23 118.6(8) . . ?
C63 C64 C65 122.3(9) . . ?
C6 C5 H5 118.3 . . ?
C6 C5 C4 123.4(9) . . ?
C4 C5 H5 118.3 . . ?
Mn6 O32 Mn9 137.5(4) . . ?
C97 O32 Mn9 110.6(8) . . ?
C97 O32 Mn6 111.8(8) . . ?
C63 C62 C67 119.3(10) . . ?
C63 C62 C61 118.8(8) . . ?
C67 C62 C61 121.8(9) . . ?
C41 C46 C45 118.8(10) . . ?
C41 C46 C68 121.2(9) . . ?
C45 C46 C68 119.9(10) . . ?
O17 C50 C51 121.0(9) . . ?
O17 C50 C49 119.8(9) . . ?
C51 C50 C49 119.2(10) . . ?
Mn9 O14 Mn5 135.7(5) . . ?
C42 O14 Mn9 111.9(7) . . ?
C42 O14 Mn5 111.4(7) . . ?
C12 C13 H13 118.2 . . ?
C8 C13 C12 123.6(10) . . ?
C8 C13 H13 118.2 . . ?
C84 C85 C86 123.3(9) . . ?
C84 C85 H85 118.4 . . ?
C86 C85 H85 118.4 . . ?
C62 C67 H67 118.2 . . ?
C62 C67 C66 123.6(10) . . ?
C66 C67 H67 118.2 . . ?
C88 C93 H93 118.4 . . ?
C92 C93 C88 123.1(9) . . ?
C92 C93 H93 118.4 . . ?
C20 C15 C14 122.6(9) . . ?
C20 C15 C16 119.1(9) . . ?
C16 C15 C14 118.2(9) . . ?
C65 C66 C68 120.7(9) . . ?
C67 C66 C65 116.7(9) . . ?
C67 C66 C68 122.4(9) . . ?
O35 C104 C105 120.9(9) . . ?
C103 C104 O35 118.8(9) . . ?
C103 C104 C105 120.2(10) . . ?
C3 C4 C7 118.4(9) . . ?
C5 C4 C3 118.3(9) . . ?
C5 C4 C7 123.1(8) . . ?
C8 C7 C4 110.1(7) . . ?
C8 C7 H7 106.6 . . ?
C4 C7 H7 106.6 . . ?
C29 C7 C8 114.2(9) . . ?
C29 C7 C4 112.1(9) . . ?
C29 C7 H7 106.6 . . ?
C21 C35 H35A 109.1 . . ?
C21 C35 H35B 109.1 . . ?
H35A C35 H35B 107.8 . . ?
C36 C35 C21 112.6(10) . . ?
C36 C35 H35A 109.1 . . ?
C36 C35 H35B 109.1 . . ?
C46 C41 O13 122.7(10) . . ?
C46 C41 C42 121.2(10) . . ?
C42 C41 O13 116.2(11) . . ?
C44 C47 C48 109.7(7) . . ?
C44 C47 H47 107.0 . . ?
C44 C47 C69 112.5(9) . . ?
C48 C47 H47 107.0 . . ?
C48 C47 C69 113.1(9) . . ?
C69 C47 H47 107.0 . . ?
C59 C60 H60 118.4 . . ?
C59 C60 C55 123.2(10) . . ?
C55 C60 H60 118.4 . . ?
C44 C45 C46 121.9(10) . . ?
C44 C45 H45 119.1 . . ?
C46 C45 H45 119.1 . . ?
C103 C102 C101 119.6(9) . . ?
C107 C102 C103 118.8(9) . . ?
C107 C102 C101 121.5(10) . . ?
O25 C81 C86 121.9(10) . . ?
C82 C81 O25 117.3(9) . . ?
C82 C81 C86 120.8(10) . . ?
C100 C95 C94 122.6(9) . . ?
C96 C95 C100 116.3(11) . . ?
C96 C95 C94 120.8(10) . . ?
C93 C92 C94 122.8(9) . . ?
C93 C92 C91 116.8(9) . . ?
C91 C92 C94 120.3(8) . . ?
O26 C82 C83 117.6(10) . . ?
C81 C82 O26 120.5(9) . . ?
C81 C82 C83 121.9(10) . . ?
C60 C59 C61 122.0(9) . . ?
C58 C59 C60 117.7(10) . . ?
C58 C59 C61 120.2(9) . . ?
C40 O40 Mn2 134.9(11) . 3_766 ?
C28 C38 H38A 108.5 . . ?
C28 C38 H38B 108.5 . . ?
H38A C38 H38B 107.5 . . ?
C39 C38 C28 115.0(9) . . ?
C39 C38 H38A 108.5 . . ?
C39 C38 H38B 108.5 . . ?
C47 C69 H69A 108.7 . . ?
C47 C69 H69B 108.7 . . ?
H69A C69 H69B 107.6 . . ?
C70 C69 C47 114.3(10) . . ?
C70 C69 H69A 108.7 . . ?
C70 C69 H69B 108.7 . . ?
C60 C55 C54 122.2(9) . . ?
C56 C55 C60 118.4(9) . . ?
C56 C55 C54 119.3(9) . . ?
C87 C109 H10A 109.5 . . ?
C87 C109 H10B 109.5 . . ?
H10A C109 H10B 108.1 . . ?
C110 C109 C87 110.6(9) . . ?
C110 C109 H10A 109.5 . . ?
C110 C109 H10B 109.5 . . ?
C14 C32 H32A 109.0 . . ?
C14 C32 H32B 109.0 . . ?
C14 C32 C33 112.8(10) . . ?
H32A C32 H32B 107.8 . . ?
C33 C32 H32A 109.0 . . ?
C33 C32 H32B 109.0 . . ?
C106 C107 H107 119.1 . . ?
C102 C107 C106 121.7(10) . . ?
C102 C107 H107 119.1 . . ?
C95 C94 C92 110.5(8) . . ?
C95 C94 H94 105.9 . . ?
C95 C94 C112 116.2(10) . . ?
C92 C94 H94 105.9 . . ?
C92 C94 C112 111.7(8) . . ?
C112 C94 H94 105.9 . . ?
O19 C56 C55 123.9(9) . . ?
O19 C56 C57 114.9(10) . . ?
C55 C56 C57 121.1(11) . . ?
O15 C43 C44 122.6(9) . . ?
O15 C43 C42 117.6(10) . . ?
C44 C43 C42 119.9(10) . . ?
O28 C89 C88 121.9(9) . . ?
O28 C89 C90 119.4(9) . . ?
C90 C89 C88 118.6(10) . . ?
O20 C57 C56 122.0(10) . . ?
O20 C57 C58 119.9(9) . . ?
C56 C57 C58 118.1(10) . . ?
O30 C91 C92 119.7(9) . . ?
C90 C91 O30 118.2(10) . . ?
C90 C91 C92 122.0(9) . . ?
O12 C25 C26 122.6(10) . . ?
O12 C25 C24 116.6(9) . . ?
C26 C25 C24 120.5(10) . . ?
O29 C90 C89 118.6(10) . . ?
C91 C90 O29 120.2(9) . . ?
C91 C90 C89 121.2(10) . . ?
C100 C99 C101 124.4(10) . . ?
C100 C99 C98 118.6(10) . . ?
C98 C99 C101 116.9(11) . . ?
C106 C108 H108 107.2 . . ?
C86 C108 C106 110.4(8) . . ?
C86 C108 H108 107.2 . . ?
C86 C108 C118 111.6(9) . . ?
C118 C108 C106 112.8(9) . . ?
C118 C108 H108 107.2 . . ?
C62 C61 H61 106.4 . . ?
C62 C61 C75 113.3(9) . . ?
C59 C61 C62 110.5(9) . . ?
C59 C61 H61 106.4 . . ?
C59 C61 C75 113.2(9) . . ?
C75 C61 H61 106.4 . . ?
O8 C17 C18 121.0(9) . . ?
O8 C17 C16 119.7(11) . . ?
C18 C17 C16 119.3(10) . . ?
O31 C96 C95 122.3(11) . . ?
O31 C96 C97 116.8(9) . . ?
C95 C96 C97 120.9(11) . . ?
C69 C70 H70A 109.6 . . ?
C69 C70 H70B 109.6 . . ?
C69 C70 C71 110.2(10) . . ?
H70A C70 H70B 108.1 . . ?
C71 C70 H70A 109.6 . . ?
C71 C70 H70B 109.6 . . ?
O14 C42 C41 120.8(10) . . ?
O14 C42 C43 119.6(10) . . ?
C41 C42 C43 119.4(11) . . ?
C102 C101 H101 106.0 . . ?
C102 C101 C115 112.1(9) . . ?
C99 C101 C102 111.9(9) . . ?
C99 C101 H101 106.0 . . ?
C99 C101 C115 114.1(10) . . ?
C115 C101 H101 106.0 . . ?
C46 C68 H68 105.6 . . ?
C66 C68 C46 110.7(8) . . ?
C66 C68 H68 105.6 . . ?
C66 C68 C78 114.0(9) . . ?
C78 C68 C46 114.4(9) . . ?
C78 C68 H68 105.6 . . ?
C7 C29 H29A 108.5 . . ?
C7 C29 H29B 108.5 . . ?
H29A C29 H29B 107.5 . . ?
C30 C29 C7 115.2(11) . . ?
C30 C29 H29A 108.5 . . ?
C30 C29 H29B 108.5 . . ?
O33 C98 C99 123.7(10) . . ?
O33 C98 C97 120.8(10) . . ?
C97 C98 C99 115.4(11) . . ?
C94 C112 H11A 109.9 . . ?
C94 C112 H11B 109.9 . . ?
H11A C112 H11B 108.3 . . ?
C113 C112 C94 108.9(11) . . ?
C113 C112 H11A 109.9 . . ?
C113 C112 H11B 109.9 . . ?
O21 C58 C57 113.4(9) . . ?
C59 C58 O21 124.9(10) . . ?
C59 C58 C57 121.3(9) . . ?
C108 C118 H11C 109.7 . . ?
C108 C118 H11D 109.7 . . ?
C108 C118 H11E 107.8 . . ?
C108 C118 H11F 107.8 . . ?
H11C C118 H11D 108.2 . . ?
H11E C118 H11F 107.1 . . ?
C119 C118 C108 109.9(14) . . ?
C119 C118 H11C 109.7 . . ?
C119 C118 H11D 109.7 . . ?
C19' C118 C108 118.2(16) . . ?
C19' C118 H11E 107.8 . . ?
C19' C118 H11F 107.8 . . ?
C109 C110 H11G 108.6 . . ?
C109 C110 H11H 108.6 . . ?
C109 C110 C111 114.8(10) . . ?
H11G C110 H11H 107.5 . . ?
C111 C110 H11G 108.6 . . ?
C111 C110 H11H 108.6 . . ?
O45 C111 C110 109.9(10) . . ?
O45 C111 H11I 109.7 . . ?
O45 C111 H11J 109.7 . . ?
C110 C111 H11I 109.7 . . ?
C110 C111 H11J 109.7 . . ?
H11I C111 H11J 108.2 . . ?
C61 C75 H75A 108.8 . . ?
C61 C75 H75B 108.8 . . ?
H75A C75 H75B 107.7 . . ?
C76 C75 C61 113.8(11) . . ?
C76 C75 H75A 108.8 . . ?
C76 C75 H75B 108.8 . . ?
O32 C97 C96 118.6(10) . . ?
O32 C97 C98 117.5(11) . . ?
C98 C97 C96 123.9(10) . . ?
C68 C78 H78A 105.8 . . ?
C68 C78 H78B 105.8 . . ?
C68 C78 H78C 110.8 . . ?
C68 C78 H78D 110.8 . . ?
C68 C78 C79 126.0(13) . . ?
C68 C78 C79' 104.8(11) . . ?
H78A C78 H78B 106.2 . . ?
H78C C78 H78D 108.9 . . ?
C79 C78 H78A 105.8 . . ?
C79 C78 H78B 105.8 . . ?
C79' C78 H78C 110.8 . . ?
C79' C78 H78D 110.8 . . ?
O41 C71 C70 114.3(11) . . ?
O41 C71 H71A 108.7 . . ?
O41 C71 H71B 108.7 . . ?
C70 C71 H71A 108.7 . . ?
C70 C71 H71B 108.7 . . ?
H71A C71 H71B 107.6 . . ?
C38 C39 H39A 109.1 . . ?
C38 C39 H39B 109.1 . . ?
C38 C39 C40 112.4(11) . . ?
H39A C39 H39B 107.9 . . ?
C40 C39 H39A 109.1 . . ?
C40 C39 H39B 109.1 . . ?
C101 C115 H11K 107.7 . . ?
C101 C115 H11L 107.7 . . ?
H11K C115 H11L 107.1 . . ?
C116 C115 C101 118.3(14) . . ?
C116 C115 H11K 107.7 . . ?
C116 C115 H11L 107.7 . . ?
C32 C33 C34 111.5(15) . . ?
C32 C33 C34' 110.0(15) . . ?
C78 C79 H79A 111.3 . . ?
C78 C79 H79B 111.3 . . ?
C78 C79 C80 102.2(14) . . ?
H79A C79 H79B 109.2 . . ?
C80 C79 H79A 111.3 . . ?
C80 C79 H79B 111.3 . . ?
C75 C76 H76A 109.3 . . ?
C75 C76 H76B 109.3 . . ?
H76A C76 H76B 108.0 . . ?
C77 C76 C75 111.4(18) . . ?
C77 C76 H76A 109.3 . . ?
C77 C76 H76B 109.3 . . ?
O40 C40 C39 118.9(12) . . ?
O40 C40 H40A 107.6 . . ?
O40 C40 H40B 107.6 . . ?
C39 C40 H40A 107.6 . . ?
C39 C40 H40B 107.6 . . ?
H40A C40 H40B 107.0 . . ?
O37 C31 C30 90.4(17) . . ?
C35 C36 H36A 107.2 . . ?
C35 C36 H36B 107.2 . . ?
C35 C36 C37 120.3(15) . . ?
H36A C36 H36B 106.9 . . ?
C37 C36 H36A 107.2 . . ?
C37 C36 H36B 107.2 . . ?
C29 C30 C31 104.7(15) . . ?
C36 C37 O39 101.3(16) . . ?
C112 C113 H11M 110.8 . . ?
C112 C113 H11N 110.8 . . ?
C112 C113 C114 104.9(17) . . ?
H11M C113 H11N 108.8 . . ?
C114 C113 H11M 110.8 . . ?
C114 C113 H11N 110.8 . . ?
C115 C116 C117 97(4) . . ?
C52 C54 H54 106.9 . . ?
C52 C54 C72 113.1(8) . . ?
C55 C54 C52 109.4(8) . . ?
C55 C54 H54 106.9 . . ?
C55 C54 C72 113.2(9) . . ?
C72 C54 H54 106.9 . . ?
C54 C72 H72A 109.2 . . ?
C54 C72 H72B 109.2 . . ?
C54 C72 C73 112.0(9) . . ?
H72A C72 H72B 107.9 . . ?
C73 C72 H72A 109.2 . . ?
C73 C72 H72B 109.2 . . ?
C72 C73 C74' 111.4(12) . . ?
C74 C73 C72 107.1(14) . . ?
O43 C77 C76 94(3) . . ?
O38 C34 C33 87.5(11) . . ?
O42 C74 C73 109(2) . . ?
C79 C80 H80A 110.7 . . ?
C79 C80 H80B 110.7 . . ?
O44 C80 C79 105.4(14) . . ?
O44 C80 H80A 110.7 . . ?
O44 C80 H80B 110.7 . . ?
H80A C80 H80B 108.8 . . ?
O42' C74' C73 114.3(18) . . ?
H80C C80' H80D 107.5 . . ?
C79' C80' H80C 108.5 . . ?
C79' C80' H80D 108.5 . . ?
O44' C80' H80C 108.5 . . ?
O44' C80' H80D 108.5 . . ?
O44' C80' C79' 115.2(19) . . ?
O46' C114 C113 96.7(15) . . ?
O46 C114 C113 124(3) . . ?
C78 C79' H79C 110.3 . . ?
C78 C79' H79D 110.3 . . ?
C80' C79' C78 107.0(15) . . ?
C80' C79' H79C 110.3 . . ?
C80' C79' H79D 110.3 . . ?
H79C C79' H79D 108.6 . . ?
O2P C1P C2P 118.5 . . ?
O2P C1P O1P 124.9 . . ?
O1P C1P C2P 116.6 . . ?
C1P C2P C3P 117.0 . . ?
C1P C2P C3'P 125(2) . . ?
C3P C2P C3'P 98(2) . . ?
N1P C2P C1P 111.0 . . ?
N1P C2P C3P 103.4 . . ?
N1P C2P C3'P 99(2) . . ?
C1P O2P Mn2 137.7(7) . 3_666 ?
C1P O1P Mn3 137.1(7) . . ?
C4P C3P C2P 103.5 . . ?
C2P N1P C5P 107.7 . . ?
C5'P N1P C2P 109(2) . . ?
C5'P N1P C5P 57(3) . . ?
C5P C4P C3P 105.5 . . ?
C4P C5P N1P 106.3 . . ?
C5'P C5P N1P 61.1(14) . . ?
C5'P C5P C4P 110(3) . . ?
C3'P C4'P C5'P 96(4) . . ?
C4'P C3'P C2P 109(4) . . ?
N1P C5'P C4'P 109(4) . . ?
C5P C5'P N1P 61.8(15) . . ?
C5P C5'P C4'P 100(5) . . ?
O10 C23 C22 122.9(9) . . ?
O10 C23 C24 116.3(9) . . ?
C24 C23 C22 120.7(10) . . ?
O11 C24 C25 120.5(10) . . ?
O11 C24 C23 119.4(11) . . ?
C23 C24 C25 120.0(10) . . ?
C118 C119 C120 123(3) . . ?
O48 C120 C119 98(2) . . ?
C118 C19' C20' 110(2) . . ?
C19' C20' O48' 109(2) . . ?
O38 C34' C33 98.9(16) . . ?
O47 C117 C116 125(7) . . ?

_shelx_res_file                  
;
TITL s1_a.res in P2(1)/n
    s1_a_sq.res
    created by SHELXL-2017/1 at 16:23:15 on 18-Dec-2019
REM Old TITL s1 in P2(1)/n
REM SHELXT solution in P2(1)/n
REM R1 0.467, Rweak 0.061, Alpha 0.080, Orientation as input
REM Formula found by SHELXT: C138 N17 O52 Mn12
CELL 0.71073 22.3705 32.5497 22.5838 90 95.026 90
ZERR 2 0.0017 0.0024 0.0017 0 0.002 0
LATT 1
SYMM 0.5-X,0.5+Y,0.5-Z
SFAC C H N O Mn
UNIT 500 516 4 260 48
DFIX 1.54 C34 C33 C33 C32
DFIX 1.54 C73 C72 C74 C73 C76 C75 C77 C76
DFIX 1.54 C30 C29 C30 C31
DFIX 1.48 C31 O37
DFIX 1.54 C80 C79
DFIX 1.48 O44 C80
DFIX 1.54 C73 C72 C74 C73
DFIX 1.54 C73 C74' C74 C73 C73 C72
DFIX 1.48 O42 C74
DFIX 1.48 O42' C74'
DFIX 1.54 C79 C80'
DFIX 1.48 O46' C114
DFIX 1.54 C114 C113
DFIX 1.54 C79 C78 C79' C78 C80 C79 C80' C79'
DFIX 1.48 O44 C80 O44' C80'
DFIX 1.54 C3'P C4'P C4'P C5'P
DFIX 1.54 C115 C116
DFIX 1.54 C2P C3'P
DFIX 1.48 N1P C5'P
DFIX -2.3 O46' C113
DFIX 1.54 C118 C108 C119 C118 C120 C119
DFIX 1.48 O48 C120
DFIX 1.48 O46 C114
DFIX -2.3 C113 O46
DFIX -2.3 C34 C33
DFIX 1.54 C34 C33 C34' C33
DFIX 1.48 O38 C34' O38 C34
DFIX -2.3 O38 C33
DFIX 1.48 O43 C77
DFIX 1.48 O47 C117
DFIX 1.54 C117 C116 C116 C115 C115 C101
SIMU C80' C80
RIGU

L.S. 10 0 325
PLAN  60
SIZE 0.24 0.22 0.18
TEMP -173.15
BIND Mn8 O58
BIND Mn6 O56
BIND Mn3 O51
BOND $H
ABIN
fmap 2
acta
REM <olex2.extras>
REM <HklSrc "%.\\s1_a_sq.hkl">
REM </olex2.extras>

WGHT    0.200000
FVAR       0.14827   0.20595
MN2   5    0.792113    0.608563    0.483417    11.00000    0.07562    0.06130 =
         0.05913   -0.00786    0.01159    0.02378
MN12  5    0.258354    0.359060    0.365551    11.00000    0.07343    0.06481 =
         0.06356   -0.01202    0.01151    0.02128
MN1   5    0.813037    0.535114    0.617790    11.00000    0.08543    0.06053 =
         0.05833   -0.01220    0.02299    0.01823
MN10  5    0.446271    0.385753    0.791893    11.00000    0.08803    0.05441 =
         0.07095   -0.01727   -0.00523    0.01765
MN11  5    0.623458    0.356773    0.708493    11.00000    0.09423    0.08769 =
         0.08844   -0.03488    0.05871   -0.03660
MN4   5    0.618791    0.504927    0.214358    11.00000    0.09262    0.05150 =
         0.11414   -0.01570   -0.02806    0.02369
MN3   5    0.294364    0.403921    0.709422    11.00000    0.09495    0.04964 =
         0.14275   -0.03083   -0.03592    0.02715
MN7   5    0.686197    0.320490    0.563477    11.00000    0.12704    0.10216 =
         0.12330   -0.05251    0.10050   -0.06296
MN9   5    0.440976    0.316941    0.300014    11.00000    0.04517    0.15427 =
         0.18533    0.11749    0.02797    0.00371
MN5   5    0.575531    0.371367    0.239757    11.00000    0.03896    0.19075 =
         0.22656    0.16173    0.01760   -0.00013
MN8   5    0.227819    0.600144    0.341289    11.00000    0.18156    0.15619 =
         0.15948   -0.10945    0.14642   -0.11151
MN6   5    0.599070    0.305429    0.379754    11.00000    0.04530    0.21879 =
         0.20330    0.16233    0.01578   -0.01136
O27   4    0.467424    0.324931    0.764164    11.00000    0.06976    0.04507 =
         0.04202   -0.00001    0.01131    0.01484
O16   4    0.561768    0.473849    0.146299    11.00000    0.06457    0.04693 =
         0.05395   -0.00189    0.00756    0.01048
O3    4    0.830639    0.573461    0.416834    11.00000    0.04838    0.04879 =
         0.06027   -0.00771    0.01063   -0.00128
O18   4    0.466304    0.601785    0.163430    11.00000    0.06665    0.04435 =
         0.03914   -0.00551    0.00728    0.00762
O6    4    0.689814    0.461913    0.207820    11.00000    0.07504    0.05072 =
         0.05101    0.00128    0.00351    0.01245
O22   4    0.177895    0.485620    0.292369    11.00000    0.04927    0.05308 =
         0.05437   -0.00913    0.01361    0.00470
O24   4    0.273268    0.357969    0.273154    11.00000    0.06468    0.05803 =
         0.05879   -0.01624    0.01954    0.00353
O1    4    0.861151    0.485385    0.582129    11.00000    0.06267    0.05037 =
         0.05871   -0.01108    0.02064    0.00572
O36   4    0.223532    0.336133    0.568810    11.00000    0.04486    0.05136 =
         0.08113   -0.01072    0.01940    0.00635
O4    4    0.790163    0.569901    0.312161    11.00000    0.06868    0.03776 =
         0.06352    0.00338    0.02058    0.00293
O25   4    0.271909    0.344214    0.671976    11.00000    0.07508    0.04424 =
         0.06694   -0.00166    0.01617    0.00862
O34   4    0.293452    0.298694    0.385558    11.00000    0.05681    0.04539 =
         0.05862   -0.01427    0.01181    0.00448
O30   4    0.633247    0.267735    0.542517    11.00000    0.08288    0.04368 =
         0.07818   -0.01024    0.05396   -0.01202
O9    4    0.694916    0.303354    0.395388    11.00000    0.05000    0.05863 =
         0.10589    0.03536    0.03399    0.00610
O7    4    0.664631    0.391007    0.230119    11.00000    0.04635    0.05792 =
         0.09783    0.02874    0.03027    0.00512
O10   4    0.745596    0.307184    0.497878    11.00000    0.07250    0.05935 =
         0.08541   -0.02411    0.05536   -0.02397
O23   4    0.221463    0.415104    0.339113    11.00000    0.08448    0.06723 =
         0.05660   -0.00833    0.02731    0.02334
O17   4    0.561714    0.551867    0.186663    11.00000    0.07600    0.05464 =
         0.06661   -0.00915   -0.00687    0.01244
O5    4    0.691587    0.539066    0.249567    11.00000    0.08138    0.04998 =
         0.07394   -0.00625   -0.00905    0.01800
O19   4    0.371773    0.622201    0.201547    11.00000    0.07360    0.05958 =
         0.07015   -0.01916    0.04348   -0.01564
O15   4    0.535114    0.401453    0.162488    11.00000    0.04879    0.06705 =
         0.09228    0.02873    0.02868    0.01080
O31   4    0.585911    0.259499    0.442642    11.00000    0.05251    0.06305 =
         0.11110    0.03604    0.03707    0.01126
O2    4    0.812577    0.552827    0.528694    11.00000    0.06926    0.06403 =
         0.05349   -0.00850    0.01252    0.01512
O28   4    0.562323    0.308428    0.724261    11.00000    0.08340    0.05577 =
         0.07815   -0.00844    0.04769   -0.01366
O33   4    0.390454    0.278334    0.352431    11.00000    0.05069    0.06157 =
         0.11297    0.02224    0.02730    0.00625
O12   4    0.847592    0.412479    0.608543    11.00000    0.10162    0.06285 =
         0.08264   -0.02444    0.05491   -0.02932
O13   4    0.369290    0.336458    0.239104    11.00000    0.05508    0.05992 =
         0.11063    0.02321    0.04045    0.00886
O21   4    0.204052    0.557674    0.272990    11.00000    0.06258    0.07298 =
         0.09523   -0.03025    0.04899   -0.02478
O26   4    0.368200    0.370787    0.742480    11.00000    0.08480    0.06196 =
         0.07046   -0.01554   -0.00733    0.02414
O35   4    0.241023    0.353029    0.453089    11.00000    0.09791    0.06945 =
         0.05718   -0.00650    0.01597    0.03785
O45   4    0.575577    0.114135    0.787160    11.00000    0.06989    0.09264 =
         0.09529    0.02438   -0.00265    0.01832
O41   4    0.411782    0.363770   -0.122296    11.00000    0.11727    0.07606 =
         0.06284   -0.01333    0.02636   -0.00436
O29   4    0.638078    0.316953    0.637883    11.00000    0.09383    0.06417 =
         0.09962   -0.02529    0.06814   -0.03396
O20   4    0.294797    0.612523    0.284193    11.00000    0.12189    0.08945 =
         0.12234   -0.06268    0.09288   -0.05256
C52   1    0.414457    0.550095    0.102750    11.00000    0.05047    0.04576 =
         0.03973    0.00258    0.02053    0.00071
O8    4    0.623415    0.340222    0.310192    11.00000    0.04512    0.09918 =
         0.14704    0.08383    0.02814    0.00876
C51   1    0.463845    0.563102    0.138114    11.00000    0.06335    0.04137 =
         0.03219   -0.00358    0.01282    0.00407
C83   1    0.419489    0.308241    0.731837    11.00000    0.06451    0.04625 =
         0.04364    0.00495    0.01999    0.00192
C6    1    0.906678    0.466661    0.491308    11.00000    0.04801    0.04107 =
         0.05864   -0.00841    0.02371   -0.01022
C12   1    0.792168    0.449692    0.245838    11.00000    0.05693    0.04248 =
         0.04704    0.00562    0.02562    0.00094
C1    1    0.870950    0.493095    0.522441    11.00000    0.04338    0.04736 =
         0.06427   -0.01036    0.01982   -0.00407
C84   1    0.420283    0.268295    0.711094    11.00000    0.05778    0.04059 =
         0.05149    0.00975    0.02846    0.00043
C11   1    0.742276    0.475566    0.237331    11.00000    0.06639    0.04145 =
         0.03823    0.00737    0.01537    0.00281
C49   1    0.512078    0.497512    0.130211    11.00000    0.06150    0.04215 =
         0.04750    0.00167    0.01842    0.00315
C9    1    0.793835    0.530597    0.290099    11.00000    0.06393    0.04508 =
         0.04766    0.00432    0.02427    0.00055
C8    1    0.843488    0.506674    0.301325    11.00000    0.06093    0.04111 =
         0.03969    0.00459    0.02722   -0.00264
C65   1    0.249736    0.392632    0.243339    11.00000    0.03955    0.04315 =
         0.05622   -0.01668    0.01244   -0.00112
C3    1    0.856708    0.537706    0.438781    11.00000    0.03794    0.05398 =
         0.05243   -0.00756    0.00994    0.00150
C87   1    0.475432    0.241992    0.723428    11.00000    0.05141    0.04519 =
         0.05449    0.00259    0.02253   -0.00255
AFIX  13
H87   2    0.496899    0.253418    0.760515    11.00000   -1.20000
AFIX   0
C44   1    0.437586    0.411247    0.110789    11.00000    0.05027    0.04130 =
         0.06219   -0.00518    0.02648    0.00239
C19   1    0.783034    0.332163    0.356402    11.00000    0.05259    0.03266 =
         0.05813   -0.00692    0.02509    0.00421
C100  1    0.446562    0.210075    0.473607    11.00000    0.06341    0.02767 =
         0.08178   -0.00685    0.04227   -0.00278
AFIX  43
H100  2    0.432093    0.190601    0.500242    11.00000   -1.20000
AFIX   0
C48   1    0.464551    0.483711    0.093316    11.00000    0.05097    0.04693 =
         0.04697   -0.00279    0.02409   -0.00423
O11   4    0.758169    0.355351    0.592845    11.00000    0.15360    0.11438 =
         0.11447   -0.05722    0.09994   -0.08094
C53   1    0.416013    0.510988    0.078593    11.00000    0.05108    0.05110 =
         0.04684   -0.00678    0.02341   -0.00080
AFIX  43
H53   2    0.383702    0.502208    0.051440    11.00000   -1.20000
AFIX   0
C22   1    0.831840    0.337780    0.457803    11.00000    0.04910    0.03523 =
         0.05617    0.00110    0.02513    0.00132
C14   1    0.791854    0.406917    0.225141    11.00000    0.04823    0.04248 =
         0.05348    0.00237    0.02544   -0.00005
AFIX  13
H14   2    0.760986    0.406116    0.190343    11.00000   -1.20000
AFIX   0
C2    1    0.847003    0.526983    0.498152    11.00000    0.03365    0.05947 =
         0.04951   -0.01097    0.00893   -0.00168
C27   1    0.875276    0.367045    0.464287    11.00000    0.04906    0.03789 =
         0.05632    0.00014    0.02587    0.00273
AFIX  43
H27   2    0.900978    0.370075    0.433242    11.00000   -1.20000
AFIX   0
C28   1    0.932030    0.426832    0.519419    11.00000    0.05388    0.04911 =
         0.05425   -0.00698    0.02677    0.00263
AFIX  13
H28   2    0.940560    0.432607    0.562828    11.00000   -1.20000
AFIX   0
C20   1    0.804728    0.357580    0.312494    11.00000    0.04637    0.03818 =
         0.05935   -0.00499    0.02519    0.00526
AFIX  43
H20   2    0.846879    0.360746    0.311820    11.00000   -1.20000
AFIX   0
C103  1    0.286118    0.288231    0.442674    11.00000    0.03978    0.04963 =
         0.05795   -0.01105    0.01352   -0.00077
C106  1    0.269405    0.270036    0.560716    11.00000    0.03730    0.04079 =
         0.07939   -0.00857    0.02459   -0.01162
C86   1    0.318184    0.276762    0.663584    11.00000    0.05351    0.03601 =
         0.06647    0.00920    0.03217   -0.00253
C26   1    0.884842    0.393463    0.514480    11.00000    0.04879    0.03911 =
         0.06368   -0.00085    0.02492    0.00261
C63   1    0.200283    0.458085    0.253400    11.00000    0.03984    0.04837 =
         0.05678   -0.00829    0.01578    0.00317
C18   1    0.721282    0.327114    0.355144    11.00000    0.05245    0.04092 =
         0.08459    0.01596    0.03047    0.00754
C21   1    0.824279    0.311513    0.403740    11.00000    0.04383    0.02564 =
         0.07264   -0.00080    0.03097    0.00402
AFIX  13
H21   2    0.801682    0.286844    0.415896    11.00000   -1.20000
AFIX   0
C88   1    0.517426    0.248863    0.674722    11.00000    0.06997    0.03645 =
         0.06981   -0.00084    0.04017   -0.00385
C10   1    0.742583    0.515117    0.259413    11.00000    0.06705    0.04281 =
         0.05745    0.00178    0.01652    0.01085
C105  1    0.250192    0.306387    0.536350    11.00000    0.04452    0.04413 =
         0.06737   -0.01172    0.01715   -0.00846
C16   1    0.706416    0.372221    0.270349    11.00000    0.04408    0.04240 =
         0.09283    0.02195    0.02488    0.00480
C64   1    0.222209    0.421616    0.277048    11.00000    0.04716    0.05249 =
         0.05401   -0.01379    0.01673   -0.00124
C5    1    0.913805    0.476665    0.433451    11.00000    0.04560    0.03945 =
         0.06470   -0.00076    0.02598   -0.00457
AFIX  43
H5    2    0.935474    0.458256    0.410667    11.00000   -1.20000
AFIX   0
O32   4    0.509595    0.295033    0.360142    11.00000    0.04973    0.13678 =
         0.19675    0.12066    0.02989    0.00694
C62   1    0.204604    0.465377    0.194536    11.00000    0.03984    0.05119 =
         0.05123   -0.01637    0.01316   -0.00593
C46   1    0.352275    0.376972    0.150108    11.00000    0.05231    0.04191 =
         0.06891   -0.01140    0.02688   -0.00392
C50   1    0.513110    0.538123    0.151671    11.00000    0.06520    0.04513 =
         0.03593   -0.00039    0.00932    0.00554
O14   4    0.487722    0.349614    0.241118    11.00000    0.05032    0.11797 =
         0.17790    0.09873    0.03326    0.00898
C13   1    0.842232    0.466783    0.278545    11.00000    0.05327    0.05018 =
         0.05450   -0.00042    0.02485    0.00211
AFIX  43
H13   2    0.877207    0.450330    0.285594    11.00000   -1.20000
AFIX   0
C85   1    0.369823    0.253371    0.677531    11.00000    0.05775    0.03166 =
         0.06634    0.00807    0.03107   -0.00102
AFIX  43
H85   2    0.370529    0.225902    0.663397    11.00000   -1.20000
AFIX   0
C67   1    0.230894    0.436429    0.160920    11.00000    0.04329    0.05529 =
         0.05955   -0.00681    0.02299   -0.00452
AFIX  43
H67   2    0.233918    0.442152    0.120042    11.00000   -1.20000
AFIX   0
C93   1    0.516370    0.222629    0.625126    11.00000    0.05699    0.03234 =
         0.05625    0.00588    0.02253   -0.00348
AFIX  43
H93   2    0.488596    0.200488    0.622448    11.00000   -1.20000
AFIX   0
C15   1    0.768026    0.377718    0.271159    11.00000    0.04772    0.03191 =
         0.06775    0.00054    0.02727   -0.00014
C66   1    0.253172    0.399447    0.183340    11.00000    0.03588    0.04485 =
         0.05752   -0.01222    0.01131   -0.00874
C104  1    0.257937    0.315637    0.476896    11.00000    0.04487    0.05252 =
         0.06325   -0.01360    0.00793    0.00281
C4    1    0.891184    0.512025    0.406619    11.00000    0.04290    0.03964 =
         0.05758   -0.00769    0.01921   -0.00791
C7    1    0.897955    0.522595    0.340801    11.00000    0.04582    0.04487 =
         0.06987    0.00630    0.03089   -0.00777
AFIX  13
H7    2    0.897080    0.553239    0.337700    11.00000   -1.20000
AFIX   0
C35   1    0.882540    0.294423    0.382118    11.00000    0.05027
AFIX  23
H35A  2    0.904532    0.317003    0.364239    11.00000   -1.20000
H35B  2    0.908236    0.283780    0.416651    11.00000   -1.20000
AFIX   0
C41   1    0.389692    0.360385    0.194651    11.00000    0.05285    0.04722 =
         0.08707    0.00898    0.03386    0.00218
C47   1    0.463633    0.440056    0.068241    11.00000    0.05170    0.04886 =
         0.05483   -0.00579    0.02545    0.00399
AFIX  13
H47   2    0.506340    0.431667    0.065735    11.00000   -1.20000
AFIX   0
C60   1    0.270811    0.544222    0.131771    11.00000    0.05128    0.04146 =
         0.05855   -0.00334    0.02074    0.00756
AFIX  43
H60   2    0.266331    0.527833    0.096857    11.00000   -1.20000
AFIX   0
C45   1    0.376629    0.402811    0.108331    11.00000    0.05145    0.05365 =
         0.05658   -0.00951    0.02303    0.00258
AFIX  43
H45   2    0.350577    0.414798    0.077606    11.00000   -1.20000
AFIX   0
C102  1    0.306068    0.250177    0.466883    11.00000    0.04431    0.03859 =
         0.07290   -0.01296    0.02057   -0.01306
C81   1    0.319467    0.317186    0.685055    11.00000    0.06166    0.03959 =
         0.05093    0.00828    0.01903    0.00590
C95   1    0.508179    0.218072    0.478517    11.00000    0.06457    0.04378 =
         0.06953    0.00497    0.03522    0.00180
C92   1    0.553160    0.227462    0.580925    11.00000    0.06029    0.03231 =
         0.06494    0.00402    0.03030   -0.00085
C82   1    0.368300    0.331731    0.719473    11.00000    0.06841    0.04349 =
         0.04400    0.00724    0.01401    0.00984
C59   1    0.230497    0.538587    0.174648    11.00000    0.05303    0.04286 =
         0.06332   -0.00458    0.02496    0.00122
O40   4    1.111707    0.377086    0.476219    11.00000    0.06543    0.12962 =
         0.10476   -0.02251    0.00861    0.00331
C38   1    0.991607    0.413711    0.497081    11.00000    0.04529    0.06466 =
         0.07158   -0.01086    0.02460   -0.00112
AFIX  23
H38A  2    0.984226    0.405369    0.454918    11.00000   -1.20000
H38B  2    1.018761    0.437777    0.498627    11.00000   -1.20000
AFIX   0
C69   1    0.431962    0.437031    0.004787    11.00000    0.08449    0.05312 =
         0.04974   -0.01133    0.02771   -0.00259
AFIX  23
H69A  2    0.388362    0.441195    0.006895    11.00000   -1.20000
H69B  2    0.446688    0.459549   -0.019571    11.00000   -1.20000
AFIX   0
C55   1    0.317499    0.572785    0.137581    11.00000    0.05833    0.04175 =
         0.06555   -0.00920    0.02843    0.00220
C109  1    0.464888    0.197589    0.736299    11.00000    0.05398    0.04512 =
         0.06903    0.01467    0.03392    0.01116
AFIX  23
H10A  2    0.436493    0.195230    0.767377    11.00000   -1.20000
H10B  2    0.446706    0.183882    0.699943    11.00000   -1.20000
AFIX   0
C32   1    0.848271    0.391492    0.201686    11.00000    0.06373    0.05627 =
         0.07272   -0.00504    0.03632    0.00041
AFIX  23
H32A  2    0.843395    0.361993    0.191734    11.00000   -1.20000
H32B  2    0.881755    0.394041    0.233166    11.00000   -1.20000
AFIX   0
C107  1    0.297911    0.241845    0.524907    11.00000    0.05579    0.03053 =
         0.08341   -0.00475    0.02626   -0.01485
AFIX  43
H107  2    0.311780    0.216423    0.541596    11.00000   -1.20000
AFIX   0
C94   1    0.549646    0.200323    0.525956    11.00000    0.05865    0.02926 =
         0.07544    0.00170    0.03743    0.00495
AFIX  13
H94   2    0.590354    0.201390    0.510918    11.00000   -1.20000
AFIX   0
C56   1    0.326673    0.594284    0.189825    11.00000    0.06381    0.05774 =
         0.06840   -0.01282    0.03124   -0.00978
C43   1    0.474936    0.393982    0.155791    11.00000    0.04686    0.05660 =
         0.07288    0.00643    0.03021    0.01002
C89   1    0.559227    0.281486    0.678823    11.00000    0.07213    0.04076 =
         0.07770   -0.00936    0.04412   -0.00852
C57   1    0.287831    0.590587    0.233589    11.00000    0.09825    0.06293 =
         0.08530   -0.03344    0.05635   -0.03707
C91   1    0.594655    0.260699    0.586845    11.00000    0.07678    0.04535 =
         0.07678   -0.00136    0.04493   -0.00729
C25   1    0.845938    0.388025    0.558736    11.00000    0.07484    0.05849 =
         0.06865   -0.01727    0.04264   -0.01707
C90   1    0.597429    0.286251    0.633476    11.00000    0.06456    0.04771 =
         0.08269   -0.00929    0.04036   -0.01401
C99   1    0.405105    0.228365    0.432923    11.00000    0.06055    0.03795 =
         0.08918   -0.00115    0.04071   -0.00438
C108  1    0.264148    0.261434    0.627251    11.00000    0.04923    0.03759 =
         0.08993    0.00217    0.03428   -0.00277
AFIX  13
H108  2    0.229034    0.277500    0.639168    11.00000   -1.20000
AFIX   0
C61   1    0.181610    0.506379    0.168139    11.00000    0.05328    0.05973 =
         0.05821   -0.00708    0.02426    0.00059
AFIX  13
H61   2    0.149424    0.515816    0.193041    11.00000   -1.20000
AFIX   0
C17   1    0.682595    0.346374    0.312449    11.00000    0.04615    0.06059 =
         0.11263    0.03803    0.03230    0.00806
C96   1    0.527648    0.247217    0.440412    11.00000    0.05593    0.04832 =
         0.08295    0.01323    0.03862    0.00841
C70   1    0.441268    0.397524   -0.025419    11.00000    0.07465    0.06024 =
         0.05676   -0.01015    0.02687   -0.00141
AFIX  23
H70A  2    0.437011    0.374563    0.002653    11.00000   -1.20000
H70B  2    0.482360    0.396593   -0.038459    11.00000   -1.20000
AFIX   0
C42   1    0.450838    0.366611    0.197354    11.00000    0.04994    0.06929 =
         0.10117    0.02614    0.02827    0.01151
C101  1    0.339196    0.220106    0.428801    11.00000    0.06528    0.02918 =
         0.09477   -0.00878    0.03293   -0.01166
AFIX  13
H101  2    0.324068    0.225795    0.386615    11.00000   -1.20000
AFIX   0
C68   1    0.284169    0.368915    0.145892    11.00000    0.05384    0.05258 =
         0.06483   -0.01792    0.02525   -0.00431
AFIX  13
H68   2    0.279313    0.341588    0.165128    11.00000   -1.20000
AFIX   0
C29   1    0.958066    0.508834    0.321324    11.00000    0.06817
AFIX  23
H29A  2    0.990120    0.518527    0.351052    11.00000   -1.20000
H29B  2    0.959170    0.478429    0.321426    11.00000   -1.20000
AFIX   0
C98   1    0.425968    0.258667    0.392257    11.00000    0.05404    0.05756 =
         0.09157    0.01328    0.03893    0.00859
C112  1    0.538909    0.154578    0.541539    11.00000    0.10603    0.03596 =
         0.08345    0.00476    0.04252    0.00349
AFIX  23
H11A  2    0.564744    0.146813    0.577642    11.00000   -1.20000
H11B  2    0.496518    0.150469    0.549563    11.00000   -1.20000
AFIX   0
C58   1    0.237858    0.561509    0.223955    11.00000    0.06209    0.06181 =
         0.08294   -0.02528    0.04191   -0.01436
C118  1    0.251877    0.215816    0.640103    11.00000    0.07232
PART 1
AFIX  23
H11C  2    0.218934    0.205592    0.611791    10.50000   -1.20000
H11D  2    0.288218    0.199346    0.634757    10.50000   -1.20000
AFIX  23
PART 0
PART 2
H11E  2    0.281138    0.199168    0.620011    10.50000   -1.20000
H11F  2    0.260396    0.211355    0.683383    10.50000   -1.20000
AFIX   0
PART 0
C110  1    0.522294    0.176875    0.756784    11.00000    0.06087    0.05969 =
         0.10835    0.01000    0.01818    0.00773
AFIX  23
H11G  2    0.542482    0.193023    0.789891    11.00000   -1.20000
H11H  2    0.548692    0.177090    0.723818    11.00000   -1.20000
AFIX   0
C111  1    0.515840    0.133569    0.777155    11.00000    0.05469    0.07929 =
         0.11561    0.03801    0.00883    0.01044
AFIX  23
H11I  2    0.495742    0.133214    0.814502    11.00000   -1.20000
H11J  2    0.490695    0.117905    0.746754    11.00000   -1.20000
AFIX   0
C75   1    0.151962    0.502525    0.103763    11.00000    0.07054
AFIX  23
H75A  2    0.182806    0.493851    0.077473    11.00000   -1.20000
H75B  2    0.121004    0.480739    0.102675    11.00000   -1.20000
AFIX   0
C97   1    0.487354    0.266806    0.398905    11.00000    0.06059    0.07039 =
         0.10591    0.03385    0.03074    0.00094
C78   1    0.255229    0.364509    0.083071    11.00000    0.07241    0.07605 =
         0.06994   -0.02219    0.02118    0.00286
PART 1
AFIX  23
H78A  2    0.249612    0.392842    0.067638    10.50000   -1.20000
H78B  2    0.214503    0.353505    0.086965    10.50000   -1.20000
AFIX  23
PART 0
PART 2
H78C  2    0.264436    0.388559    0.058618    10.50000   -1.20000
H78D  2    0.211132    0.361857    0.082949    10.50000   -1.20000
AFIX   0
PART 0
C71   1    0.395114    0.392618   -0.079648    11.00000    0.10342    0.08489 =
         0.06364   -0.02454    0.01199   -0.00409
AFIX  23
H71A  2    0.356313    0.384030   -0.065620    11.00000   -1.20000
H71B  2    0.388956    0.419685   -0.099229    11.00000   -1.20000
AFIX   0
C39   1    1.021963    0.380206    0.530047    11.00000    0.07002    0.06652 =
         0.09342   -0.00316    0.01626    0.00834
AFIX  23
H39A  2    0.991687    0.360232    0.541577    11.00000   -1.20000
H39B  2    1.043257    0.391232    0.566933    11.00000   -1.20000
AFIX   0
C115  1    0.322921    0.175145    0.440594    11.00000    0.08143
AFIX  23
H11K  2    0.341565    0.157865    0.411180    11.00000   -1.20000
H11L  2    0.341928    0.167577    0.480334    11.00000   -1.20000
AFIX   0
O39   4    0.860193    0.206758    0.409361    11.00000    0.14230
C33   1    0.864401    0.414846    0.146473    11.00000    0.09332
PART 1
C79   1    0.279862    0.340046    0.033499    10.50000    0.06195
AFIX  23
H79A  2    0.323549    0.344461    0.032516    10.50000   -1.20000
H79B  2    0.259237    0.347298   -0.005684    10.50000   -1.20000
AFIX   0
PART 0
C76   1    0.122490    0.542781    0.079055    11.00000    0.11154
AFIX  23
H76A  2    0.105788    0.558009    0.111786    11.00000   -1.20000
H76B  2    0.153380    0.560290    0.062874    11.00000   -1.20000
AFIX   0
C40   1    1.068371    0.357357    0.492943    11.00000    0.06779    0.08157 =
         0.12701   -0.03011    0.00474    0.00948
AFIX  23
H40A  2    1.084813    0.333882    0.517033    11.00000   -1.20000
H40B  2    1.045827    0.345761    0.457113    11.00000   -1.20000
AFIX   0
C31   1    1.042474    0.533324    0.267556    11.00000    0.19203
O37   4    1.055537    0.490021    0.261632    11.00000    0.23772
C36   1    0.871697    0.261535    0.338355    11.00000    0.11122
AFIX  23
H36A  2    0.911039    0.248968    0.332468    11.00000   -1.20000
H36B  2    0.857088    0.274590    0.300212    11.00000   -1.20000
AFIX   0
C30   1    0.972070    0.523799    0.260607    11.00000    0.12176
C37   1    0.828441    0.226507    0.349394    11.00000    0.15932
C113  1    0.553668    0.127888    0.489425    11.00000    0.13703
AFIX  23
H11M  2    0.587593    0.139632    0.469684    11.00000   -1.20000
H11N  2    0.518484    0.125417    0.459845    11.00000   -1.20000
AFIX   0
PART 2
C116  1    0.256986    0.163616    0.438574    11.00000    0.16723
PART 0
O49   4    0.910570    0.562963    0.624548    11.00000    0.07719
O63   4    0.165323    0.331976    0.340986    11.00000    0.09935
C54   1    0.360697    0.578507    0.089992    11.00000    0.04869    0.04432 =
         0.06134   -0.00397    0.02125    0.00117
AFIX  13
H54   2    0.376177    0.607292    0.093836    11.00000   -1.20000
AFIX   0
C72   1    0.330733    0.574040    0.026904    11.00000    0.05959    0.07347 =
         0.06213   -0.00052    0.01709    0.00993
AFIX  23
H72A  2    0.294694    0.591796    0.022312    11.00000   -1.20000
H72B  2    0.317514    0.545239    0.020429    11.00000   -1.20000
AFIX   0
C73   1    0.373113    0.585803   -0.020141    11.00000    0.07952
O61   4    0.474741    0.412733    0.704849    11.00000    0.20030
O52   4    0.570329    0.490161    0.290956    11.00000    0.16769
O62   4    0.566893    0.402565    0.663283    11.00000    0.17620
O50   4    0.723199    0.503326    0.596109    11.00000    0.18494
O64   4    0.342485    0.388101    0.388419    11.00000    0.22992
O51   4    0.255749    0.378470    0.807119    11.00000    0.23851
O57   4    0.633360    0.372159    0.512029    11.00000    0.21663
O56   4    0.601767    0.238845    0.305415    11.00000    0.29895
O53   4    0.557491    0.432344    0.302428    11.00000    0.25035
O1AA  4    0.591471    0.365895    0.435202    11.00000    0.25359
C77   1    0.072910    0.534168    0.030668    11.00000    0.24386
PART 1
C34   1    0.941324    0.406572    0.132574    10.50000    0.13552
C74   1    0.334391    0.591390   -0.078922    10.50000    0.09267
PART 0
O59   4    0.454119    0.256561    0.236138    11.00000    0.25533
PART 1
O44   4    0.289604    0.269542    0.004074    10.50000    0.07472
C80   1    0.266038    0.295680    0.050819    10.50000    0.06450
AFIX  23
H80A  2    0.286165    0.288941    0.090419    10.50000   -1.20000
H80B  2    0.222279    0.291632    0.051836    10.50000   -1.20000
AFIX   0
PART 0
O58   4    0.160361    0.648269    0.277005    11.00000    0.21277
PART 1
O42   4    0.300798    0.553079   -0.093154    10.50000    0.16168
PART 0
PART 2
O42'  4    0.428277    0.645967   -0.061369    10.50000    0.09792
C74'  1    0.392887    0.631325   -0.013850    10.50000    0.09755
PART 0
O60   4    0.432911    0.376768    0.352709    11.00000    0.24249
PART 2
C80'  1    0.243213    0.311369    0.004680    10.50000    0.09927
AFIX  23
H80C  2    0.203594    0.303462    0.017472    10.50000   -1.20000
H80D  2    0.236912    0.335267   -0.022261    10.50000   -1.20000
AFIX   0
PART 0
C114  1    0.570840    0.085312    0.517378    11.00000    0.20904
PART 2
O46'  4    0.576176    0.063021    0.460072    11.00000    0.55000
C79'  1    0.283125    0.324556    0.058961    10.50000    0.05325
AFIX  23
H79C  2    0.324346    0.329968    0.048172    10.50000   -1.20000
H79D  2    0.284910    0.302727    0.089591    10.50000   -1.20000
AFIX   0
O44'  4    0.266031    0.277399   -0.028628    10.50000    0.08861
PART 0
AFIX   6
C1P   1    0.345691    0.404480    0.578012    11.00000    0.24827
C2P   1    0.398490    0.379649    0.560632    11.00000   21.00000
O2P   4    0.304320    0.411980    0.539612    11.00000    0.13033
O1P   4    0.347262    0.415681    0.631351    11.00000    0.16284
C3P   1    0.460540    0.397489    0.576420    10.50000   21.00000
N1P   3    0.396018    0.374328    0.494512    11.00000    0.25750
C4P   1    0.498799    0.376197    0.533920    10.50000   21.00000
C5P   1    0.459408    0.370917    0.477861    10.50000   21.00000
AFIX   0
C4'P  1    0.454120    0.315513    0.538114    10.50000   21.00000
C3'P  1    0.412045    0.334391    0.579600    10.50000   21.00000
C5'P  1    0.424260    0.334293    0.480710    10.50000   21.00000
C23   1    0.791383    0.335027    0.500736    11.00000    0.08074    0.04086 =
         0.09197   -0.02079    0.05472   -0.01929
C24   1    0.798360    0.358835    0.551356    11.00000    0.09905    0.06451 =
         0.09762   -0.03386    0.07044   -0.03128
PART 1
C119  1    0.235402    0.211185    0.700680    10.50000    0.08973
O48   4    0.148295    0.246503    0.702730    10.50000    0.13642
C120  1    0.208037    0.246346    0.735180    10.50000    0.16558
PART 0
PART 2
O48'  4    0.094512    0.188220    0.663655    10.50000    0.08184
C19'  1    0.191402    0.199358    0.622508    10.50000    0.10504
C20'  1    0.146539    0.217514    0.661179    10.50000    0.08508
PART 0
PART 1
O46   4    0.540069    0.066566    0.567564    10.50000    0.18766
PART 0
O38   4    0.924673    0.420493    0.069886    11.00000    0.49794
PART 2
C34'  1    0.906545    0.388710    0.111608    10.50000    0.11885
PART 0
PART 1
O43   4    0.113659    0.516214   -0.009649    10.50000    0.23500
PART 0
O47   4    0.293495    0.157368    0.329210    11.00000    0.57182
C117  1    0.250734    0.148059    0.374007    11.00000    0.90112
HKLF 4


REM  s1_a.res in P2(1)/n
REM R1 =  0.1318 for   14496 Fo > 4sig(Fo)  and  0.1907 for all   23785 data
REM   1581 parameters refined using   1534 restraints

END

WGHT      0.2000      0.0000

REM Highest difference peak  2.443,  deepest hole -1.487,  1-sigma level  0.154
Q1    1   0.4692  0.4010  0.7586  11.00000  0.05    2.44
Q2    1   0.6614  0.3349  0.7421  11.00000  0.05    2.28
Q3    1   0.5704  0.3610  0.2220  11.00000  0.05    2.11
Q4    1   0.2804  0.5671  0.3976  11.00000  0.05    1.95
Q5    1   0.6389  0.5112  0.1816  11.00000  0.05    1.81
Q6    1   0.9195  0.2683  0.4207  11.00000  0.05    1.77
Q7    1   0.2221  0.6098  0.3377  11.00000  0.05    1.50
Q8    1   0.5957  0.3179  0.3841  11.00000  0.05    1.41
Q9    1   0.7217  0.3004  0.6004  11.00000  0.05    1.33
Q10   1   0.5435  0.4040  0.3006  11.00000  0.05    1.31
Q11   1   0.5742  0.3813  0.2679  11.00000  0.05    1.28
Q12   1   1.0226  0.5023  0.2332  11.00000  0.05    1.24
Q13   1   0.5977  0.2844  0.3546  11.00000  0.05    1.23
Q14   1   0.2287  0.1834  0.3801  11.00000  0.05    1.19
Q15   1   0.4302  0.3387  0.5809  11.00000  0.05    1.17
Q16   1   0.4096  0.3299  0.5368  11.00000  0.05    1.13
Q17   1   1.0706  0.5229  0.2813  11.00000  0.05    1.11
Q18   1   0.3931  0.6409 -0.1026  11.00000  0.05    1.07
Q19   1   0.4260  0.3694  0.3845  11.00000  0.05    1.03
Q20   1   0.4559  0.4140  0.6963  11.00000  0.05    1.02
Q21   1   0.8373  0.3930  0.0965  11.00000  0.05    1.02
Q22   1   1.0160  0.4480  0.1577  11.00000  0.05    1.01
Q23   1   0.6645  0.3706  0.5400  11.00000  0.05    1.00
Q24   1   0.5807  0.1351  0.5866  11.00000  0.05    0.99
Q25   1   0.4418  0.3072  0.2860  11.00000  0.05    0.99
Q26   1   0.8424  0.4064  0.1193  11.00000  0.05    0.98
Q27   1   0.4391  0.3382  0.3190  11.00000  0.05    0.97
Q28   1   0.3536  0.3951  0.3682  11.00000  0.05    0.97
Q29   1   0.3923  0.4032  0.3398  11.00000  0.05    0.95
Q30   1   0.2489  0.2781  0.7995  11.00000  0.05    0.94
Q31   1   0.3345  0.3898  0.4242  11.00000  0.05    0.91
Q32   1   0.3377  0.1457  0.3853  11.00000  0.05    0.90
Q33   1   0.5506  0.3950  0.6482  11.00000  0.05    0.86
Q34   1   0.7145  0.5241  0.6123  11.00000  0.05    0.84
Q35   1   0.9771  0.4179  0.1585  11.00000  0.05    0.83
Q36   1   1.0026  0.5346  0.3365  11.00000  0.05    0.81
Q37   1   0.4333  0.2588  0.2035  11.00000  0.05    0.81
Q38   1   0.0819  0.1824  0.6983  11.00000  0.05    0.80
Q39   1   0.5102  0.3409  0.5430  11.00000  0.05    0.80
Q40   1   0.0324  0.5136  0.0391  11.00000  0.05    0.78
Q41   1   0.4004  0.3719  0.4154  11.00000  0.05    0.76
Q42   1   0.5312  0.4678  0.2983  11.00000  0.05    0.75
Q43   1   0.8168  0.4200  0.0510  11.00000  0.05    0.74
Q44   1   0.5629  0.3490  0.4029  11.00000  0.05    0.74
Q45   1   0.5999  0.3705  0.4859  11.00000  0.05    0.72
Q46   1   0.4405  0.3759  0.3263  11.00000  0.05    0.71
Q47   1   0.2705  0.3423  0.8413  11.00000  0.05    0.71
Q48   1   0.7522  0.5975  0.4777  11.00000  0.05    0.70
Q49   1   0.1220  0.6421  0.2541  11.00000  0.05    0.70
Q50   1   0.1569  0.2108  0.6859  11.00000  0.05    0.70
Q51   1   0.6081  0.4913  0.3090  11.00000  0.05    0.69
Q52   1   0.5524  0.0980  0.6170  11.00000  0.05    0.68
Q53   1   0.1325  0.6316  0.2221  11.00000  0.05    0.68
Q54   1   0.7749  0.3500  0.6089  11.00000  0.05    0.67
Q55   1   0.2053  0.1937  0.6379  11.00000  0.05    0.67
Q56   1   0.8204  0.5588  0.6100  11.00000  0.05    0.67
Q57   1   0.5198  0.4220  0.6848  11.00000  0.05    0.65
Q58   1   0.0640  0.5545  0.1074  11.00000  0.05    0.65
Q59   1   0.0908  0.1759  0.6349  11.00000  0.05    0.64
Q60   1   0.8046  0.1740  0.3563  11.00000  0.05    0.63
;
_shelx_res_checksum              73247
_shelx_fab_file                  
;
    2    0    0     38.99      0.00
    4    0    0     -0.78      0.00
    6    0    0    -29.34      0.00
    8    0    0     19.26      0.00
   10    0    0     -7.20      0.00
   12    0    0     -5.15      0.00
   14    0    0    -12.16      0.00
   16    0    0      2.11      0.00
   18    0    0     -0.63      0.00
   20    0    0     -2.80      0.00
   22    0    0      8.54      0.00
   24    0    0      5.56      0.00
    2    1    0   -140.71      0.00
    3    1    0    -48.17      0.00
    4    1    0    114.05      0.00
    5    1    0     -0.39      0.00
    6    1    0     32.24      0.00
    7    1    0    -34.69      0.00
    8    1    0     15.90      0.00
    9    1    0      2.01      0.00
   10    1    0     -4.86      0.00
   11    1    0    -14.35      0.00
   12    1    0     -4.36      0.00
   13    1    0     -0.24      0.00
   14    1    0     -4.17      0.00
   15    1    0      3.92      0.00
   16    1    0      2.94      0.00
   17    1    0      2.90      0.00
   18    1    0     -8.49      0.00
   19    1    0      1.63      0.00
   20    1    0     -6.47      0.00
   21    1    0      1.18      0.00
   22    1    0     -0.54      0.00
   23    1    0     -1.14      0.00
   24    1    0      3.65      0.00
    1    2    0     69.29      0.00
    2    2    0    -82.06      0.00
    3    2    0     38.32      0.00
    4    2    0     37.71      0.00
    5    2    0    -66.37      0.00
    6    2    0    -14.75      0.00
    7    2    0    -13.67      0.00
    8    2    0      7.84      0.00
    9    2    0      5.95      0.00
   10    2    0     10.00      0.00
   11    2    0      9.90      0.00
   12    2    0      2.79      0.00
   13    2    0      4.85      0.00
   14    2    0      1.73      0.00
   15    2    0     -5.63      0.00
   16    2    0     -7.01      0.00
   17    2    0      0.44      0.00
   18    2    0     -0.58      0.00
   19    2    0      3.21      0.00
   20    2    0     -2.50      0.00
   21    2    0      2.23      0.00
   22    2    0     -2.72      0.00
   23    2    0     -3.72      0.00
   24    2    0     -2.88      0.00
    1    3    0    264.47      0.00
    2    3    0     -2.40      0.00
    3    3    0   -121.23      0.00
    4    3    0     13.12      0.00
    5    3    0     -4.60      0.00
    6    3    0    -19.76      0.00
    7    3    0    -25.75      0.00
    8    3    0     -4.87      0.00
    9    3    0      0.23      0.00
   10    3    0      1.05      0.00
   11    3    0     -0.86      0.00
   12    3    0      4.53      0.00
   13    3    0     -0.60      0.00
   14    3    0     -4.22      0.00
   15    3    0     -2.74      0.00
   16    3    0      1.94      0.00
   17    3    0      8.08      0.00
   18    3    0     -0.57      0.00
   19    3    0     -1.71      0.00
   20    3    0      2.76      0.00
   21    3    0      3.90      0.00
   22    3    0     -3.06      0.00
   23    3    0      2.36      0.00
   24    3    0     -6.95      0.00
    0    4    0    430.61      0.00
    1    4    0    -27.85      0.00
    2    4    0    -36.35      0.00
    3    4    0     80.18      0.00
    4    4    0     26.47      0.00
    5    4    0     13.62      0.00
    6    4    0    -10.75      0.00
    7    4    0    -57.22      0.00
    8    4    0      6.62      0.00
    9    4    0     -6.14      0.00
   10    4    0     -5.64      0.00
   11    4    0      0.42      0.00
   12    4    0    -16.06      0.00
   13    4    0      4.94      0.00
   14    4    0      1.93      0.00
   15    4    0      9.32      0.00
   16    4    0      4.33      0.00
   17    4    0     -3.32      0.00
   18    4    0      0.44      0.00
   19    4    0     -7.15      0.00
   20    4    0     -0.72      0.00
   21    4    0     -0.70      0.00
   22    4    0      3.45      0.00
   23    4    0      2.96      0.00
   24    4    0      0.93      0.00
    1    5    0    106.35      0.00
    2    5    0      3.98      0.00
    3    5    0     25.22      0.00
    4    5    0     47.06      0.00
    5    5    0    -48.10      0.00
    6    5    0    -39.87      0.00
    7    5    0    -28.71      0.00
    8    5    0     29.62      0.00
    9    5    0      4.40      0.00
   10    5    0     10.82      0.00
   11    5    0     -0.98      0.00
   12    5    0      5.82      0.00
   13    5    0     -4.69      0.00
   14    5    0     -4.70      0.00
   15    5    0     -4.26      0.00
   16    5    0     -1.33      0.00
   17    5    0     -9.78      0.00
   18    5    0     -3.13      0.00
   19    5    0      5.90      0.00
   20    5    0     -2.96      0.00
   21    5    0      0.31      0.00
   22    5    0      0.30      0.00
   23    5    0      1.07      0.00
   24    5    0     -4.48      0.00
    0    6    0     -3.25      0.00
    1    6    0      4.70      0.00
    2    6    0     54.39      0.00
    3    6    0      8.46      0.00
    4    6    0    -14.32      0.00
    5    6    0      3.68      0.00
    6    6    0     41.46      0.00
    7    6    0     14.43      0.00
    8    6    0    -12.55      0.00
    9    6    0      8.12      0.00
   10    6    0      4.52      0.00
   11    6    0     -6.44      0.00
   12    6    0     -3.39      0.00
   13    6    0      0.46      0.00
   14    6    0     12.13      0.00
   15    6    0     -5.03      0.00
   16    6    0     -0.16      0.00
   17    6    0     -2.09      0.00
   18    6    0      2.91      0.00
   19    6    0     -3.92      0.00
   20    6    0      0.31      0.00
   21    6    0     -3.05      0.00
   22    6    0     -3.29      0.00
   23    6    0     -0.23      0.00
   24    6    0     -1.37      0.00
    1    7    0     -3.18      0.00
    2    7    0      4.14      0.00
    3    7    0    -84.95      0.00
    4    7    0     53.42      0.00
    5    7    0      0.51      0.00
    6    7    0    -38.23      0.00
    7    7    0     -8.73      0.00
    8    7    0    -21.24      0.00
    9    7    0      7.20      0.00
   10    7    0      8.10      0.00
   11    7    0      7.37      0.00
   12    7    0     13.02      0.00
   13    7    0      0.65      0.00
   14    7    0      0.79      0.00
   15    7    0     -0.84      0.00
   16    7    0      1.86      0.00
   17    7    0      0.96      0.00
   18    7    0     -0.90      0.00
   19    7    0      1.34      0.00
   20    7    0     -0.26      0.00
   21    7    0      0.41      0.00
   22    7    0      2.48      0.00
   23    7    0      0.36      0.00
   24    7    0      1.83      0.00
    0    8    0     43.32      0.00
    1    8    0     11.42      0.00
    2    8    0     47.51      0.00
    3    8    0     17.40      0.00
    4    8    0    -19.58      0.00
    5    8    0    -17.16      0.00
    6    8    0    -17.05      0.00
    7    8    0    -30.48      0.00
    8    8    0     -4.40      0.00
    9    8    0     22.60      0.00
   10    8    0      5.46      0.00
   11    8    0     -3.78      0.00
   12    8    0    -20.33      0.00
   13    8    0     -2.16      0.00
   14    8    0      8.89      0.00
   15    8    0     -1.88      0.00
   16    8    0      0.86      0.00
   17    8    0      3.52      0.00
   18    8    0      1.40      0.00
   19    8    0     -2.45      0.00
   20    8    0      0.49      0.00
   21    8    0     -6.85      0.00
   22    8    0     -1.76      0.00
   23    8    0     -1.57      0.00
   24    8    0     -4.19      0.00
    1    9    0    -23.26      0.00
    2    9    0     52.11      0.00
    3    9    0     17.88      0.00
    4    9    0      4.00      0.00
    5    9    0     -0.61      0.00
    6    9    0      5.51      0.00
    7    9    0      0.95      0.00
    8    9    0      5.25      0.00
    9    9    0    -10.13      0.00
   10    9    0     -8.60      0.00
   11    9    0     -8.38      0.00
   12    9    0      7.13      0.00
   13    9    0     -4.03      0.00
   14    9    0     13.99      0.00
   15    9    0      6.57      0.00
   16    9    0     -1.31      0.00
   17    9    0     -6.71      0.00
   18    9    0     -2.87      0.00
   19    9    0     -0.41      0.00
   20    9    0     -2.90      0.00
   21    9    0     -1.84      0.00
   22    9    0      1.56      0.00
   23    9    0      3.97      0.00
   24    9    0     -1.30      0.00
    0   10    0    -15.04      0.00
    1   10    0     12.19      0.00
    2   10    0     31.35      0.00
    3   10    0     -9.16      0.00
    4   10    0    -35.98      0.00
    5   10    0      8.27      0.00
    6   10    0     15.75      0.00
    7   10    0      6.55      0.00
    8   10    0    -12.14      0.00
    9   10    0     18.20      0.00
   10   10    0     26.47      0.00
   11   10    0     -5.15      0.00
   12   10    0      6.77      0.00
   13   10    0     -0.49      0.00
   14   10    0      5.25      0.00
   15   10    0     -0.91      0.00
   16   10    0     -5.47      0.00
   17   10    0     -1.50      0.00
   18   10    0      2.84      0.00
   19   10    0     -0.54      0.00
   20   10    0      0.44      0.00
   21   10    0     -2.05      0.00
   22   10    0     -2.74      0.00
   23   10    0      8.11      0.00
    1   11    0    -11.44      0.00
    2   11    0      4.19      0.00
    3   11    0    -13.64      0.00
    4   11    0      5.73      0.00
    5   11    0     15.48      0.00
    6   11    0     -9.45      0.00
    7   11    0      0.27      0.00
    8   11    0     11.91      0.00
    9   11    0     -7.09      0.00
   10   11    0     14.99      0.00
   11   11    0    -11.17      0.00
   12   11    0     -5.56      0.00
   13   11    0     -6.77      0.00
   14   11    0     -4.17      0.00
   15   11    0      6.73      0.00
   16   11    0      5.41      0.00
   17   11    0     -0.69      0.00
   18   11    0      2.44      0.00
   19   11    0      1.79      0.00
   20   11    0     -1.16      0.00
   21   11    0     -7.05      0.00
   22   11    0     -0.01      0.00
   23   11    0     -5.24      0.00
    0   12    0    -27.72      0.00
    1   12    0     37.59      0.00
    2   12    0      6.32      0.00
    3   12    0     11.09      0.00
    4   12    0    -10.27      0.00
    5   12    0    -11.56      0.00
    6   12    0      0.08      0.00
    7   12    0    -20.07      0.00
    8   12    0      3.52      0.00
    9   12    0      1.12      0.00
   10   12    0     -1.93      0.00
   11   12    0     -7.26      0.00
   12   12    0     -9.39      0.00
   13   12    0      6.85      0.00
   14   12    0     14.25      0.00
   15   12    0     -0.85      0.00
   16   12    0      0.69      0.00
   17   12    0      1.72      0.00
   18   12    0     -3.90      0.00
   19   12    0     -1.14      0.00
   20   12    0     -0.99      0.00
   21   12    0     -4.60      0.00
   22   12    0     -2.44      0.00
   23   12    0     -3.15      0.00
    1   13    0      1.58      0.00
    2   13    0      1.12      0.00
    3   13    0    -23.22      0.00
    4   13    0    -28.91      0.00
    5   13    0     -8.78      0.00
    6   13    0     26.04      0.00
    7   13    0      2.71      0.00
    8   13    0      4.05      0.00
    9   13    0     -1.30      0.00
   10   13    0     -2.49      0.00
   11   13    0      1.90      0.00
   12   13    0      3.61      0.00
   13   13    0     -2.43      0.00
   14   13    0      1.36      0.00
   15   13    0      0.32      0.00
   16   13    0     -0.49      0.00
   17   13    0     -1.95      0.00
   18   13    0      2.81      0.00
   19   13    0     -5.65      0.00
   20   13    0      6.27      0.00
   21   13    0     -3.46      0.00
   22   13    0     -7.57      0.00
   23   13    0     -0.44      0.00
    0   14    0    -10.81      0.00
    1   14    0      1.80      0.00
    2   14    0     -5.64      0.00
    3   14    0     -7.32      0.00
    4   14    0      8.61      0.00
    5   14    0     14.53      0.00
    6   14    0      9.72      0.00
    7   14    0      3.66      0.00
    8   14    0    -14.80      0.00
    9   14    0      3.01      0.00
   10   14    0      8.82      0.00
   11   14    0      5.27      0.00
   12   14    0     -3.81      0.00
   13   14    0      4.30      0.00
   14   14    0      4.08      0.00
   15   14    0      7.66      0.00
   16   14    0     -0.37      0.00
   17   14    0      0.89      0.00
   18   14    0      4.11      0.00
   19   14    0     -0.54      0.00
   20   14    0     -3.66      0.00
   21   14    0     -1.89      0.00
   22   14    0      1.33      0.00
    1   15    0     12.41      0.00
    2   15    0     13.76      0.00
    3   15    0      2.71      0.00
    4   15    0     -6.67      0.00
    5   15    0      7.35      0.00
    6   15    0     -9.31      0.00
    7   15    0     -8.43      0.00
    8   15    0     14.02      0.00
    9   15    0      4.08      0.00
   10   15    0      4.21      0.00
   11   15    0      0.51      0.00
   12   15    0     -8.08      0.00
   13   15    0     -0.99      0.00
   14   15    0     -1.77      0.00
   15   15    0      0.79      0.00
   16   15    0      3.97      0.00
   17   15    0     -5.66      0.00
   18   15    0      3.57      0.00
   19   15    0      0.44      0.00
   20   15    0      2.46      0.00
   21   15    0     -1.44      0.00
   22   15    0     -1.64      0.00
    0   16    0     17.27      0.00
    1   16    0      2.36      0.00
    2   16    0     -7.81      0.00
    3   16    0     -4.69      0.00
    4   16    0     -1.77      0.00
    5   16    0     -5.62      0.00
    6   16    0      7.80      0.00
    7   16    0      6.59      0.00
    8   16    0      5.37      0.00
    9   16    0     -4.12      0.00
   10   16    0     -7.09      0.00
   11   16    0     -1.77      0.00
   12   16    0    -10.50      0.00
   13   16    0      0.80      0.00
   14   16    0      2.97      0.00
   15   16    0     -0.86      0.00
   16   16    0     -0.06      0.00
   17   16    0      6.73      0.00
   18   16    0      4.63      0.00
   19   16    0      5.30      0.00
   20   16    0     -0.78      0.00
   21   16    0     -5.12      0.00
   22   16    0     -3.07      0.00
    1   17    0     12.56      0.00
    2   17    0     -7.42      0.00
    3   17    0     -9.84      0.00
    4   17    0     -2.29      0.00
    5   17    0      3.97      0.00
    6   17    0     11.62      0.00
    7   17    0     -6.21      0.00
    8   17    0     -7.07      0.00
    9   17    0     -4.19      0.00
   10   17    0     -0.79      0.00
   11   17    0      1.95      0.00
   12   17    0      9.41      0.00
   13   17    0     -1.91      0.00
   14   17    0      1.83      0.00
   15   17    0      1.27      0.00
   16   17    0      5.06      0.00
   17   17    0     -3.69      0.00
   18   17    0     -2.44      0.00
   19   17    0     -6.73      0.00
   20   17    0      7.26      0.00
   21   17    0     -0.89      0.00
    0   18    0     -5.33      0.00
    1   18    0     -8.74      0.00
    2   18    0     -4.34      0.00
    3   18    0     -3.84      0.00
    4   18    0      0.39      0.00
    5   18    0      0.21      0.00
    6   18    0     -5.32      0.00
    7   18    0      5.84      0.00
    8   18    0     -2.76      0.00
    9   18    0     -1.76      0.00
   10   18    0      7.22      0.00
   11   18    0      3.58      0.00
   12   18    0     -3.11      0.00
   13   18    0     -3.82      0.00
   14   18    0      3.97      0.00
   15   18    0     -0.98      0.00
   16   18    0     -4.71      0.00
   17   18    0     -1.41      0.00
   18   18    0      3.99      0.00
   19   18    0      1.19      0.00
   20   18    0      7.80      0.00
   21   18    0     -6.10      0.00
    1   19    0      4.55      0.00
    2   19    0      2.18      0.00
    3   19    0      6.23      0.00
    4   19    0     -4.17      0.00
    5   19    0     12.81      0.00
    6   19    0     -5.69      0.00
    7   19    0     -0.22      0.00
    8   19    0     -0.45      0.00
    9   19    0      4.98      0.00
   10   19    0     -4.43      0.00
   11   19    0     -3.30      0.00
   12   19    0      7.53      0.00
   13   19    0     -4.96      0.00
   14   19    0      2.28      0.00
   15   19    0      4.49      0.00
   16   19    0     -0.01      0.00
   17   19    0     -4.77      0.00
   18   19    0      9.28      0.00
   19   19    0      3.33      0.00
   20   19    0     -4.82      0.00
   21   19    0     -6.11      0.00
    0   20    0     12.96      0.00
    1   20    0     -5.91      0.00
    2   20    0     -2.85      0.00
    3   20    0     -1.44      0.00
    4   20    0      1.59      0.00
    5   20    0     -4.37      0.00
    6   20    0     -5.68      0.00
    7   20    0      2.99      0.00
    8   20    0     -7.51      0.00
    9   20    0     -0.02      0.00
   10   20    0      2.78      0.00
   11   20    0      2.63      0.00
   12   20    0     -3.38      0.00
   13   20    0     -0.91      0.00
   14   20    0      1.49      0.00
   15   20    0     -6.56      0.00
   16   20    0      5.77      0.00
   17   20    0     -2.64      0.00
   18   20    0     -0.37      0.00
   19   20    0     -0.87      0.00
   20   20    0      4.15      0.00
    1   21    0     -3.61      0.00
    2   21    0     -0.31      0.00
    3   21    0     -7.90      0.00
    4   21    0      0.02      0.00
    5   21    0      9.89      0.00
    6   21    0      4.10      0.00
    7   21    0      2.69      0.00
    8   21    0      3.30      0.00
    9   21    0      4.30      0.00
   10   21    0     -1.89      0.00
   11   21    0     -4.95      0.00
   12   21    0      0.61      0.00
   13   21    0    -10.72      0.00
   14   21    0      4.50      0.00
   15   21    0      4.65      0.00
   16   21    0      4.90      0.00
   17   21    0     -6.41      0.00
   18   21    0      0.43      0.00
   19   21    0     12.64      0.00
   20   21    0      4.19      0.00
    0   22    0     -4.40      0.00
    1   22    0      3.19      0.00
    2   22    0     -0.40      0.00
    3   22    0      5.95      0.00
    4   22    0     -2.23      0.00
    5   22    0     -4.10      0.00
    6   22    0      2.31      0.00
    7   22    0     -2.11      0.00
    8   22    0     -0.80      0.00
    9   22    0     -5.33      0.00
   10   22    0      3.93      0.00
   11   22    0     -3.52      0.00
   12   22    0      2.06      0.00
   13   22    0      2.90      0.00
   14   22    0      5.04      0.00
   15   22    0     -0.44      0.00
   16   22    0     -2.82      0.00
   17   22    0     -2.45      0.00
   18   22    0     -2.45      0.00
   19   22    0     -0.92      0.00
    1   23    0      3.05      0.00
    2   23    0      3.46      0.00
    3   23    0     -5.80      0.00
    4   23    0     -4.58      0.00
    5   23    0      3.82      0.00
    6   23    0     -6.25      0.00
    7   23    0     -3.25      0.00
    8   23    0      0.98      0.00
    9   23    0      0.86      0.00
   10   23    0      4.50      0.00
   11   23    0     -0.19      0.00
   12   23    0      0.33      0.00
   13   23    0      1.80      0.00
   14   23    0     -8.20      0.00
   15   23    0     11.31      0.00
   16   23    0    -13.76      0.00
   17   23    0     -3.97      0.00
   18   23    0     -2.67      0.00
   19   23    0      7.53      0.00
    0   24    0     -3.69      0.00
    1   24    0     -1.34      0.00
    2   24    0    -12.57      0.00
    3   24    0      1.25      0.00
    4   24    0      2.67      0.00
    5   24    0     -5.86      0.00
    6   24    0      4.09      0.00
    7   24    0     -7.55      0.00
    8   24    0     -0.12      0.00
    9   24    0     -1.99      0.00
   10   24    0     -1.14      0.00
   11   24    0     -2.30      0.00
   12   24    0     -4.10      0.00
   13   24    0      1.18      0.00
   14   24    0     -0.03      0.00
   15   24    0     -7.36      0.00
   16   24    0      2.52      0.00
   17   24    0     -5.03      0.00
   18   24    0      0.79      0.00
    1   25    0      4.69      0.00
    2   25    0      5.62      0.00
    3   25    0     -2.33      0.00
    4   25    0     -1.10      0.00
    5   25    0      6.90      0.00
    6   25    0     -1.28      0.00
    7   25    0     -4.83      0.00
    8   25    0      2.38      0.00
    9   25    0     -3.85      0.00
   10   25    0     -0.25      0.00
   11   25    0      1.01      0.00
   12   25    0     -4.53      0.00
   13   25    0     -5.96      0.00
   14   25    0      3.96      0.00
   15   25    0      1.66      0.00
   16   25    0     -0.50      0.00
   17   25    0     -5.23      0.00
   18   25    0     -9.93      0.00
    0   26    0      5.18      0.00
    1   26    0      8.71      0.00
    2   26    0     -0.56      0.00
    3   26    0      6.02      0.00
    4   26    0      4.71      0.00
    5   26    0     -1.65      0.00
    6   26    0      7.98      0.00
    7   26    0     -2.55      0.00
    8   26    0      0.89      0.00
    9   26    0      3.98      0.00
   10   26    0     -1.47      0.00
   11   26    0    -10.23      0.00
   12   26    0      1.87      0.00
   13   26    0      0.45      0.00
   14   26    0      0.75      0.00
   15   26    0     -3.68      0.00
   16   26    0     -0.40      0.00
   17   26    0     -6.79      0.00
    1   27    0     -9.04      0.00
    2   27    0     -1.34      0.00
    3   27    0     -8.83      0.00
    4   27    0      1.31      0.00
    5   27    0      0.34      0.00
    6   27    0     -6.39      0.00
    7   27    0     -2.80      0.00
    8   27    0     -0.54      0.00
    9   27    0     -4.42      0.00
   10   27    0      3.62      0.00
   11   27    0      1.73      0.00
   12   27    0      1.08      0.00
   13   27    0      5.81      0.00
   14   27    0     -6.30      0.00
   15   27    0      0.73      0.00
   16   27    0     -4.92      0.00
    0   28    0      7.46      0.00
    1   28    0     -2.25      0.00
    2   28    0      0.63      0.00
    3   28    0      5.01      0.00
    4   28    0      3.26      0.00
    5   28    0     -3.32      0.00
    6   28    0      0.54      0.00
    7   28    0     -2.11      0.00
    8   28    0     -3.37      0.00
    9   28    0     -0.89      0.00
   10   28    0      0.44      0.00
   11   28    0     -3.27      0.00
   12   28    0      2.39      0.00
   13   28    0      2.81      0.00
   14   28    0      2.49      0.00
   15   28    0     -2.54      0.00
    1   29    0      3.21      0.00
    2   29    0      1.97      0.00
    3   29    0      0.46      0.00
    4   29    0      1.96      0.00
    5   29    0      4.78      0.00
    6   29    0     -1.61      0.00
    7   29    0      1.51      0.00
    8   29    0     -1.00      0.00
    9   29    0     -6.69      0.00
   10   29    0     -3.72      0.00
   11   29    0     -1.61      0.00
   12   29    0     -5.20      0.00
   13   29    0     -2.07      0.00
   14   29    0     -3.79      0.00
    0   30    0      0.81      0.00
    1   30    0     -1.91      0.00
    2   30    0      1.75      0.00
    3   30    0      1.22      0.00
    4   30    0      8.77      0.00
    5   30    0      1.56      0.00
    6   30    0     -2.77      0.00
    7   30    0      2.15      0.00
    8   30    0     -2.76      0.00
    9   30    0      0.77      0.00
   10   30    0     -1.75      0.00
   11   30    0     -3.13      0.00
   12   30    0     -0.34      0.00
   13   30    0      6.70      0.00
   14   30    0    -12.79      0.00
    1   31    0     -4.68      0.00
    2   31    0     -1.31      0.00
    3   31    0      2.23      0.00
    4   31    0      2.53      0.00
    5   31    0     -1.44      0.00
    6   31    0      0.13      0.00
    7   31    0     -4.63      0.00
    8   31    0      3.94      0.00
    9   31    0     -3.51      0.00
   10   31    0     -1.21      0.00
   11   31    0     -0.70      0.00
   12   31    0      2.90      0.00
    0   32    0     21.01      0.00
    1   32    0     -3.73      0.00
    2   32    0      7.46      0.00
    3   32    0     -2.14      0.00
    4   32    0     -1.31      0.00
    5   32    0     -1.63      0.00
    6   32    0     -1.08      0.00
    7   32    0      4.42      0.00
    8   32    0     -3.58      0.00
    9   32    0     -7.39      0.00
   10   32    0     -3.62      0.00
   11   32    0     -0.84      0.00
    1   33    0      0.78      0.00
    2   33    0     -1.95      0.00
    3   33    0     -0.49      0.00
    4   33    0      3.29      0.00
    5   33    0      2.63      0.00
    6   33    0      4.21      0.00
    7   33    0      0.31      0.00
    8   33    0      1.72      0.00
    9   33    0      0.29      0.00
   10   33    0     -4.30      0.00
    0   34    0    -11.20      0.00
    1   34    0      3.18      0.00
    2   34    0      0.32      0.00
    3   34    0      4.69      0.00
    4   34    0      3.88      0.00
    5   34    0      2.15      0.00
    6   34    0     -2.23      0.00
    7   34    0      3.85      0.00
    8   34    0      1.60      0.00
    1   35    0     11.07      0.00
    2   35    0     -4.67      0.00
    3   35    0      0.24      0.00
    4   35    0    -10.94      0.00
    5   35    0     -1.90      0.00
    6   35    0      4.00      0.00
    0   36    0     15.75      0.00
    1   36    0     -1.99      0.00
    2   36    0      4.42      0.00
    3   36    0     -0.01      0.00
  -23    0    1     -6.00      0.00
  -21    0    1     -1.32      0.00
  -19    0    1     -0.99      0.00
  -17    0    1     -6.92      0.00
  -15    0    1     -3.66      0.00
  -13    0    1     18.23      0.00
  -11    0    1     11.15      0.00
   -9    0    1    -19.71      0.00
   -7    0    1    -50.12      0.00
   -5    0    1    141.22      0.00
   -3    0    1     82.82      0.00
   -1    0    1    131.26      0.00
    1    0    1   -113.01      0.00
    3    0    1   -247.16      0.00
    5    0    1     78.59      0.00
    7    0    1     12.58      0.00
    9    0    1     20.72      0.00
   11    0    1     14.67      0.00
   13    0    1     -2.45      0.00
   15    0    1     -6.95      0.00
   17    0    1      4.57      0.00
   19    0    1      4.25      0.00
   21    0    1     -3.30      0.00
   23    0    1     -9.03      0.00
  -24    1    1      1.84      0.00
  -23    1    1      8.58      0.00
  -22    1    1      2.04      0.00
  -21    1    1      5.54      0.00
  -20    1    1     -0.66      0.00
  -19    1    1     -6.71      0.00
  -18    1    1      5.61      0.00
  -17    1    1      0.61      0.00
  -16    1    1      2.89      0.00
  -15    1    1      2.34      0.00
  -14    1    1     -2.89      0.00
  -13    1    1      9.07      0.00
  -12    1    1    -16.30      0.00
  -11    1    1    -26.14      0.00
  -10    1    1      8.01      0.00
   -9    1    1    -17.70      0.00
   -8    1    1     11.01      0.00
   -7    1    1     37.05      0.00
   -6    1    1    -59.72      0.00
   -5    1    1     32.52      0.00
   -4    1    1      5.69      0.00
   -3    1    1    -17.75      0.00
   -2    1    1    124.05      0.00
   -1    1    1    178.98      0.00
    1    1    1     42.25      0.00
    2    1    1    -97.80      0.00
    3    1    1     94.54      0.00
    4    1    1    -25.97      0.00
    5    1    1    -40.29      0.00
    6    1    1     34.93      0.00
    7    1    1    -19.25      0.00
    8    1    1    -30.38      0.00
    9    1    1    -18.61      0.00
   10    1    1    -14.29      0.00
   11    1    1     -6.73      0.00
   12    1    1     -3.48      0.00
   13    1    1     -4.33      0.00
   14    1    1     16.49      0.00
   15    1    1      9.93      0.00
   16    1    1      1.12      0.00
   17    1    1      4.70      0.00
   18    1    1     -3.45      0.00
   19    1    1     -2.74      0.00
   20    1    1     -1.31      0.00
   21    1    1      5.09      0.00
   22    1    1      4.98      0.00
   23    1    1      3.80      0.00
   24    1    1     -6.76      0.00
  -24    2    1     -2.13      0.00
  -23    2    1      0.59      0.00
  -22    2    1     -8.00      0.00
  -21    2    1      0.02      0.00
  -20    2    1      0.89      0.00
  -19    2    1     -3.41      0.00
  -18    2    1      7.09      0.00
  -17    2    1     -3.15      0.00
  -16    2    1     -5.06      0.00
  -15    2    1      3.10      0.00
  -14    2    1     -8.83      0.00
  -13    2    1      0.45      0.00
  -12    2    1      2.69      0.00
  -11    2    1     -7.85      0.00
  -10    2    1     24.61      0.00
   -9    2    1     23.89      0.00
   -8    2    1      9.63      0.00
   -7    2    1    -14.89      0.00
   -6    2    1     -1.20      0.00
   -5    2    1    -35.65      0.00
   -4    2    1    -22.38      0.00
   -3    2    1     96.30      0.00
   -2    2    1    -87.20      0.00
   -1    2    1    184.55      0.00
    0    2    1   -122.91      0.00
    1    2    1    482.30      0.00
    2    2    1    -26.48      0.00
    3    2    1   -110.36      0.00
    4    2    1     -8.70      0.00
    5    2    1     35.56      0.00
    6    2    1    -39.96      0.00
    7    2    1    -12.12      0.00
    8    2    1      9.00      0.00
    9    2    1     11.38      0.00
   10    2    1      2.98      0.00
   11    2    1    -23.60      0.00
   12    2    1      6.22      0.00
   13    2    1    -13.16      0.00
   14    2    1      2.20      0.00
   15    2    1      4.60      0.00
   16    2    1     -3.91      0.00
   17    2    1      0.30      0.00
   18    2    1     -0.70      0.00
   19    2    1     -2.07      0.00
   20    2    1      0.66      0.00
   21    2    1      3.55      0.00
   22    2    1     -0.46      0.00
   23    2    1     10.17      0.00
   24    2    1     -2.84      0.00
  -24    3    1     -2.37      0.00
  -23    3    1      2.19      0.00
  -22    3    1     -4.56      0.00
  -21    3    1     -3.83      0.00
  -20    3    1      2.62      0.00
  -19    3    1      3.22      0.00
  -18    3    1     -2.53      0.00
  -17    3    1     -2.11      0.00
  -16    3    1     -9.41      0.00
  -15    3    1      0.94      0.00
  -14    3    1      7.50      0.00
  -13    3    1      0.49      0.00
  -12    3    1      4.00      0.00
  -11    3    1    -22.38      0.00
  -10    3    1     -8.42      0.00
   -9    3    1     11.98      0.00
   -8    3    1    -31.28      0.00
   -7    3    1    -25.28      0.00
   -6    3    1     -3.40      0.00
   -5    3    1     22.14      0.00
   -4    3    1     50.45      0.00
   -3    3    1    -87.54      0.00
   -2    3    1    109.46      0.00
   -1    3    1    191.64      0.00
    0    3    1    155.52      0.00
    1    3    1    -52.66      0.00
    2    3    1    -30.58      0.00
    3    3    1     -9.96      0.00
    4    3    1    -45.74      0.00
    5    3    1     17.11      0.00
    6    3    1     35.49      0.00
    7    3    1     40.65      0.00
    8    3    1    -15.55      0.00
    9    3    1     13.11      0.00
   10    3    1     13.17      0.00
   11    3    1     -9.99      0.00
   12    3    1      0.18      0.00
   13    3    1     -6.47      0.00
   14    3    1     -1.15      0.00
   15    3    1     -2.19      0.00
   16    3    1     -0.48      0.00
   17    3    1     -6.50      0.00
   18    3    1      8.19      0.00
   19    3    1     -7.02      0.00
   20    3    1      4.31      0.00
   21    3    1     -0.71      0.00
   22    3    1     -1.97      0.00
   23    3    1      0.65      0.00
   24    3    1     -5.92      0.00
  -24    4    1      2.68      0.00
  -23    4    1      1.26      0.00
  -22    4    1      4.46      0.00
  -21    4    1     -3.02      0.00
  -20    4    1      1.88      0.00
  -19    4    1      3.76      0.00
  -18    4    1     -0.53      0.00
  -17    4    1      3.86      0.00
  -16    4    1     -3.31      0.00
  -15    4    1      1.00      0.00
  -14    4    1      9.30      0.00
  -13    4    1     -5.63      0.00
  -12    4    1     -6.39      0.00
  -11    4    1      2.80      0.00
  -10    4    1     -2.39      0.00
   -9    4    1     22.17      0.00
   -8    4    1     20.36      0.00
   -7    4    1    -21.80      0.00
   -6    4    1      6.91      0.00
   -5    4    1     17.82      0.00
   -4    4    1    -84.68      0.00
   -3    4    1     26.94      0.00
   -2    4    1     90.99      0.00
   -1    4    1     91.55      0.00
    0    4    1    143.77      0.00
    1    4    1   -176.65      0.00
    2    4    1      9.07      0.00
    3    4    1    -58.09      0.00
    4    4    1     34.24      0.00
    5    4    1     83.07      0.00
    6    4    1    -60.57      0.00
    7    4    1      7.14      0.00
    8    4    1     24.30      0.00
    9    4    1    -26.66      0.00
   10    4    1      6.29      0.00
   11    4    1     -0.53      0.00
   12    4    1     -1.08      0.00
   13    4    1     11.71      0.00
   14    4    1     -6.99      0.00
   15    4    1      7.72      0.00
   16    4    1      2.51      0.00
   17    4    1    -10.22      0.00
   18    4    1     -4.65      0.00
   19    4    1      0.59      0.00
   20    4    1      0.76      0.00
   21    4    1     -1.66      0.00
   22    4    1     -1.30      0.00
   23    4    1     -3.88      0.00
   24    4    1      2.55      0.00
  -24    5    1      0.06      0.00
  -23    5    1      2.89      0.00
  -22    5    1      0.24      0.00
  -21    5    1     -1.99      0.00
  -20    5    1     -0.81      0.00
  -19    5    1      3.96      0.00
  -18    5    1     -1.95      0.00
  -17    5    1     -2.59      0.00
  -16    5    1      1.68      0.00
  -15    5    1     -7.35      0.00
  -14    5    1      5.20      0.00
  -13    5    1      5.15      0.00
  -12    5    1     -6.98      0.00
  -11    5    1    -23.27      0.00
  -10    5    1     18.78      0.00
   -9    5    1     10.00      0.00
   -8    5    1     -4.06      0.00
   -7    5    1     10.37      0.00
   -6    5    1    -49.14      0.00
   -5    5    1     32.10      0.00
   -4    5    1     16.42      0.00
   -3    5    1   -109.70      0.00
   -2    5    1     57.09      0.00
   -1    5    1     91.22      0.00
    0    5    1     19.05      0.00
    1    5    1   -128.25      0.00
    2    5    1    -52.59      0.00
    3    5    1     55.87      0.00
    4    5    1   -103.34      0.00
    5    5    1    -69.27      0.00
    6    5    1     -2.93      0.00
    7    5    1     12.00      0.00
    8    5    1      8.11      0.00
    9    5    1    -11.82      0.00
   10    5    1     12.29      0.00
   11    5    1      0.01      0.00
   12    5    1    -10.17      0.00
   13    5    1     -1.64      0.00
   14    5    1      2.49      0.00
   15    5    1     -0.79      0.00
   16    5    1     -1.60      0.00
   17    5    1     -0.68      0.00
   18    5    1      1.02      0.00
   19    5    1      2.78      0.00
   20    5    1      0.10      0.00
   21    5    1      5.16      0.00
   22    5    1      2.92      0.00
   23    5    1      1.82      0.00
   24    5    1      2.52      0.00
  -24    6    1      4.25      0.00
  -23    6    1     -1.74      0.00
  -22    6    1     -1.10      0.00
  -21    6    1      1.00      0.00
  -20    6    1      6.59      0.00
  -19    6    1      1.69      0.00
  -18    6    1      2.12      0.00
  -17    6    1     -4.83      0.00
  -16    6    1     -4.80      0.00
  -15    6    1      9.85      0.00
  -14    6    1     -0.49      0.00
  -13    6    1     -2.12      0.00
  -12    6    1     -8.48      0.00
  -11    6    1    -15.72      0.00
  -10    6    1     -0.44      0.00
   -9    6    1      8.86      0.00
   -8    6    1     -1.40      0.00
   -7    6    1     15.01      0.00
   -6    6    1     40.23      0.00
   -5    6    1     -1.33      0.00
   -4    6    1     -8.85      0.00
   -3    6    1     38.09      0.00
   -2    6    1     10.70      0.00
   -1    6    1     37.02      0.00
    0    6    1     39.09      0.00
    1    6    1    174.83      0.00
    2    6    1     17.37      0.00
    3    6    1    -15.30      0.00
    4    6    1     13.41      0.00
    5    6    1      7.77      0.00
    6    6    1    -27.22      0.00
    7    6    1    -12.36      0.00
    8    6    1      6.62      0.00
    9    6    1    -13.83      0.00
   10    6    1    -15.30      0.00
   11    6    1      5.61      0.00
   12    6    1     -9.71      0.00
   13    6    1     -6.64      0.00
   14    6    1      6.90      0.00
   15    6    1      2.13      0.00
   16    6    1      0.55      0.00
   17    6    1      2.70      0.00
   18    6    1     -5.18      0.00
   19    6    1      0.40      0.00
   20    6    1     -0.13      0.00
   21    6    1     -1.94      0.00
   22    6    1      6.14      0.00
   23    6    1     -0.35      0.00
   24    6    1     -2.20      0.00
  -24    7    1      1.85      0.00
  -23    7    1      5.95      0.00
  -22    7    1     -1.27      0.00
  -21    7    1      0.63      0.00
  -20    7    1     -0.45      0.00
  -19    7    1      1.34      0.00
  -18    7    1     -1.10      0.00
  -17    7    1     -3.28      0.00
  -16    7    1     -5.65      0.00
  -15    7    1     -5.52      0.00
  -14    7    1     -1.97      0.00
  -13    7    1     -4.09      0.00
  -12    7    1     -4.15      0.00
  -11    7    1    -11.01      0.00
  -10    7    1     11.56      0.00
   -9    7    1     32.61      0.00
   -8    7    1    -20.02      0.00
   -7    7    1     -3.85      0.00
   -6    7    1    -20.34      0.00
   -5    7    1    -27.99      0.00
   -4    7    1    -26.99      0.00
   -3    7    1   -101.12      0.00
   -2    7    1     53.23      0.00
   -1    7    1    109.55      0.00
    0    7    1     21.82      0.00
    1    7    1    -19.54      0.00
    2    7    1    -17.89      0.00
    3    7    1     34.40      0.00
    4    7    1     14.41      0.00
    5    7    1    -18.16      0.00
    6    7    1     24.30      0.00
    7    7    1      2.74      0.00
    8    7    1    -24.62      0.00
    9    7    1     29.85      0.00
   10    7    1     -3.85      0.00
   11    7    1      4.82      0.00
   12    7    1      1.16      0.00
   13    7    1     -4.01      0.00
   14    7    1      0.52      0.00
   15    7    1      1.99      0.00
   16    7    1     -4.82      0.00
   17    7    1     -2.78      0.00
   18    7    1     -0.20      0.00
   19    7    1     -6.83      0.00
   20    7    1      5.28      0.00
   21    7    1     -1.04      0.00
   22    7    1      1.60      0.00
   23    7    1      1.74      0.00
   24    7    1      6.78      0.00
  -24    8    1     -2.10      0.00
  -23    8    1     -7.48      0.00
  -22    8    1     -4.72      0.00
  -21    8    1     -3.53      0.00
  -20    8    1      1.86      0.00
  -19    8    1      3.03      0.00
  -18    8    1      3.49      0.00
  -17    8    1      1.56      0.00
  -16    8    1      0.54      0.00
  -15    8    1      1.44      0.00
  -14    8    1      8.32      0.00
  -13    8    1     -0.19      0.00
  -12    8    1     -0.17      0.00
  -11    8    1      5.09      0.00
  -10    8    1    -11.33      0.00
   -9    8    1     22.70      0.00
   -8    8    1     -0.93      0.00
   -7    8    1    -26.64      0.00
   -6    8    1     22.48      0.00
   -5    8    1    -13.31      0.00
   -4    8    1    -36.23      0.00
   -3    8    1     15.15      0.00
   -2    8    1     39.41      0.00
   -1    8    1     37.98      0.00
    0    8    1      0.64      0.00
    1    8    1    -82.54      0.00
    2    8    1    -31.93      0.00
    3    8    1     34.51      0.00
    4    8    1     13.41      0.00
    5    8    1    -16.42      0.00
    6    8    1    -14.95      0.00
    7    8    1     23.72      0.00
    8    8    1     33.93      0.00
    9    8    1     -0.79      0.00
   10    8    1     -1.01      0.00
   11    8    1      8.73      0.00
   12    8    1    -11.90      0.00
   13    8    1      0.68      0.00
   14    8    1     -5.00      0.00
   15    8    1      6.78      0.00
   16    8    1      2.74      0.00
   17    8    1     -8.13      0.00
   18    8    1     -1.27      0.00
   19    8    1     -1.64      0.00
   20    8    1     -0.17      0.00
   21    8    1     -4.30      0.00
   22    8    1      0.49      0.00
   23    8    1      0.67      0.00
   24    8    1      3.06      0.00
  -24    9    1      0.13      0.00
  -23    9    1     -0.90      0.00
  -22    9    1     -2.12      0.00
  -21    9    1      1.52      0.00
  -20    9    1     -2.47      0.00
  -19    9    1      6.15      0.00
  -18    9    1      2.62      0.00
  -17    9    1     -8.80      0.00
  -16    9    1      4.43      0.00
  -15    9    1     -5.38      0.00
  -14    9    1      3.16      0.00
  -13    9    1     -1.74      0.00
  -12    9    1     -9.55      0.00
  -11    9    1     -2.34      0.00
  -10    9    1     -1.76      0.00
   -9    9    1     -9.76      0.00
   -8    9    1     23.03      0.00
   -7    9    1    -13.96      0.00
   -6    9    1     -4.79      0.00
   -5    9    1     14.21      0.00
   -4    9    1      1.54      0.00
   -3    9    1    -42.48      0.00
   -2    9    1    -48.37      0.00
   -1    9    1     34.29      0.00
    0    9    1     -9.39      0.00
    1    9    1     22.67      0.00
    2    9    1     23.02      0.00
    3    9    1     19.62      0.00
    4    9    1    -20.78      0.00
    5    9    1    -32.22      0.00
    6    9    1      5.12      0.00
    7    9    1     -2.67      0.00
    8    9    1    -14.52      0.00
    9    9    1     -8.50      0.00
   10    9    1     -3.41      0.00
   11    9    1     -2.92      0.00
   12    9    1      5.27      0.00
   13    9    1      2.81      0.00
   14    9    1      0.70      0.00
   15    9    1     -4.41      0.00
   16    9    1     -1.81      0.00
   17    9    1     -4.03      0.00
   18    9    1     -3.25      0.00
   19    9    1      1.90      0.00
   20    9    1     -0.02      0.00
   21    9    1      3.59      0.00
   22    9    1     -1.39      0.00
   23    9    1      2.48      0.00
  -23   10    1     -5.81      0.00
  -22   10    1      6.23      0.00
  -21   10    1     -1.19      0.00
  -20   10    1      8.63      0.00
  -19   10    1      1.07      0.00
  -18   10    1     -2.18      0.00
  -17   10    1     -2.31      0.00
  -16   10    1     -1.91      0.00
  -15   10    1      3.56      0.00
  -14   10    1      1.63      0.00
  -13   10    1      7.04      0.00
  -12   10    1     -7.76      0.00
  -11   10    1      1.54      0.00
  -10   10    1      6.58      0.00
   -9   10    1     -8.21      0.00
   -8   10    1     14.53      0.00
   -7   10    1      3.12      0.00
   -6   10    1     23.24      0.00
   -5   10    1    -17.10      0.00
   -4   10    1     -9.86      0.00
   -3   10    1      1.68      0.00
   -2   10    1    -10.38      0.00
   -1   10    1      9.12      0.00
    0   10    1      7.37      0.00
    1   10    1     -0.17      0.00
    2   10    1      3.06      0.00
    3   10    1    -25.38      0.00
    4   10    1     19.05      0.00
    5   10    1     -8.07      0.00
    6   10    1     -1.30      0.00
    7   10    1      5.63      0.00
    8   10    1      2.43      0.00
    9   10    1     -0.71      0.00
   10   10    1      3.65      0.00
   11   10    1      7.25      0.00
   12   10    1     -7.29      0.00
   13   10    1     -6.11      0.00
   14   10    1     -0.10      0.00
   15   10    1      3.36      0.00
   16   10    1      1.66      0.00
   17   10    1      5.94      0.00
   18   10    1      1.52      0.00
   19   10    1     -3.05      0.00
   20   10    1     -0.84      0.00
   21   10    1      2.37      0.00
   22   10    1      1.19      0.00
   23   10    1      2.32      0.00
  -23   11    1      1.93      0.00
  -22   11    1      0.22      0.00
  -21   11    1      1.78      0.00
  -20   11    1     -6.32      0.00
  -19   11    1     -4.84      0.00
  -18   11    1      1.34      0.00
  -17   11    1     -0.69      0.00
  -16   11    1     -1.47      0.00
  -15   11    1      1.89      0.00
  -14   11    1     -5.79      0.00
  -13   11    1     -4.42      0.00
  -12   11    1     -8.22      0.00
  -11   11    1     -9.65      0.00
  -10   11    1      9.38      0.00
   -9   11    1     -0.79      0.00
   -8   11    1     -3.51      0.00
   -7   11    1     22.47      0.00
   -6   11    1    -11.63      0.00
   -5   11    1    -23.57      0.00
   -4   11    1    -10.71      0.00
   -3   11    1     -2.59      0.00
   -2   11    1    -17.26      0.00
   -1   11    1    -12.49      0.00
    0   11    1    -37.92      0.00
    1   11    1    -20.66      0.00
    2   11    1    -16.76      0.00
    3   11    1     -1.12      0.00
    4   11    1     20.31      0.00
    5   11    1     -2.35      0.00
    6   11    1     -7.83      0.00
    7   11    1     10.54      0.00
    8   11    1     -7.81      0.00
    9   11    1      9.08      0.00
   10   11    1     -6.31      0.00
   11   11    1    -10.40      0.00
   12   11    1     -0.16      0.00
   13   11    1      3.90      0.00
   14   11    1      2.13      0.00
   15   11    1      4.78      0.00
   16   11    1      2.48      0.00
   17   11    1     -1.81      0.00
   18   11    1     -9.26      0.00
   19   11    1     -3.87      0.00
   20   11    1     -6.66      0.00
   21   11    1      4.62      0.00
   22   11    1      0.18      0.00
   23   11    1     -1.39      0.00
  -23   12    1     -5.66      0.00
  -22   12    1     -6.66      0.00
  -21   12    1     -1.48      0.00
  -20   12    1      3.42      0.00
  -19   12    1      2.08      0.00
  -18   12    1      1.13      0.00
  -17   12    1      3.51      0.00
  -16   12    1      0.36      0.00
  -15   12    1     -0.63      0.00
  -14   12    1     -6.13      0.00
  -13   12    1      2.21      0.00
  -12   12    1      6.39      0.00
  -11   12    1     -4.18      0.00
  -10   12    1      4.45      0.00
   -9   12    1     17.47      0.00
   -8   12    1    -16.49      0.00
   -7   12    1    -14.18      0.00
   -6   12    1      3.86      0.00
   -5   12    1    -13.56      0.00
   -4   12    1    -17.87      0.00
   -3   12    1     -0.08      0.00
   -2   12    1     -3.76      0.00
   -1   12    1     -6.35      0.00
    0   12    1      1.74      0.00
    1   12    1      2.97      0.00
    2   12    1     21.67      0.00
    3   12    1     21.86      0.00
    4   12    1     -8.62      0.00
    5   12    1     -3.19      0.00
    6   12    1      3.68      0.00
    7   12    1      5.81      0.00
    8   12    1     11.37      0.00
    9   12    1      0.00      0.00
   10   12    1     -0.93      0.00
   11   12    1     14.59      0.00
   12   12    1     -1.71      0.00
   13   12    1      4.89      0.00
   14   12    1      6.14      0.00
   15   12    1     -0.90      0.00
   16   12    1     -0.64      0.00
   17   12    1     -5.52      0.00
   18   12    1      4.26      0.00
   19   12    1     -0.99      0.00
   20   12    1     -3.96      0.00
   21   12    1      3.85      0.00
   22   12    1     -2.23      0.00
   23   12    1     -1.48      0.00
  -23   13    1     -2.74      0.00
  -22   13    1     -6.77      0.00
  -21   13    1     -0.72      0.00
  -20   13    1     -1.86      0.00
  -19   13    1     -4.98      0.00
  -18   13    1      5.86      0.00
  -17   13    1     -3.89      0.00
  -16   13    1     -1.45      0.00
  -15   13    1      2.16      0.00
  -14   13    1     -1.60      0.00
  -13   13    1     -0.88      0.00
  -12   13    1      9.71      0.00
  -11   13    1      1.58      0.00
  -10   13    1    -13.13      0.00
   -9   13    1    -12.04      0.00
   -8   13    1     10.31      0.00
   -7   13    1    -12.18      0.00
   -6   13    1      3.74      0.00
   -5   13    1     19.80      0.00
   -4   13    1     10.98      0.00
   -3   13    1     -4.75      0.00
   -2   13    1    -24.63      0.00
   -1   13    1    -28.98      0.00
    0   13    1     32.20      0.00
    1   13    1     -0.44      0.00
    2   13    1    -11.82      0.00
    3   13    1     -7.22      0.00
    4   13    1     -3.75      0.00
    5   13    1     15.64      0.00
    6   13    1     10.77      0.00
    7   13    1      4.70      0.00
    8   13    1     -0.24      0.00
    9   13    1      9.01      0.00
   10   13    1     -3.42      0.00
   11   13    1     -4.52      0.00
   12   13    1      1.10      0.00
   13   13    1     -3.40      0.00
   14   13    1     -7.98      0.00
   15   13    1      2.99      0.00
   16   13    1      2.87      0.00
   17   13    1      2.84      0.00
   18   13    1     -2.80      0.00
   19   13    1      1.57      0.00
   20   13    1     -4.87      0.00
   21   13    1     -2.06      0.00
   22   13    1     -0.04      0.00
   23   13    1      2.31      0.00
  -23   14    1      2.35      0.00
  -22   14    1      3.58      0.00
  -21   14    1     -8.11      0.00
  -20   14    1      0.89      0.00
  -19   14    1     -4.02      0.00
  -18   14    1     -2.20      0.00
  -17   14    1      2.89      0.00
  -16   14    1     -1.47      0.00
  -15   14    1     -1.64      0.00
  -14   14    1      0.72      0.00
  -13   14    1     -0.95      0.00
  -12   14    1     -1.35      0.00
  -11   14    1     -5.50      0.00
  -10   14    1      3.13      0.00
   -9   14    1     -8.02      0.00
   -8   14    1     18.45      0.00
   -7   14    1      6.00      0.00
   -6   14    1      5.78      0.00
   -5   14    1      6.17      0.00
   -4   14    1     -9.07      0.00
   -3   14    1    -12.80      0.00
   -2   14    1      1.79      0.00
   -1   14    1     -3.75      0.00
    0   14    1      2.00      0.00
    1   14    1     -1.63      0.00
    2   14    1      0.93      0.00
    3   14    1     -6.11      0.00
    4   14    1     11.86      0.00
    5   14    1      6.90      0.00
    6   14    1     -4.17      0.00
    7   14    1     -3.26      0.00
    8   14    1     -5.24      0.00
    9   14    1     -1.05      0.00
   10   14    1      4.78      0.00
   11   14    1     -7.54      0.00
   12   14    1     -1.50      0.00
   13   14    1      0.93      0.00
   14   14    1      0.79      0.00
   15   14    1      9.98      0.00
   16   14    1     -2.21      0.00
   17   14    1     -1.51      0.00
   18   14    1      0.41      0.00
   19   14    1     -2.73      0.00
   20   14    1     -0.71      0.00
   21   14    1      3.65      0.00
   22   14    1      2.36      0.00
  -22   15    1     -4.16      0.00
  -21   15    1      0.26      0.00
  -20   15    1     -1.24      0.00
  -19   15    1     -7.64      0.00
  -18   15    1     -2.05      0.00
  -17   15    1     -0.22      0.00
  -16   15    1     -4.75      0.00
  -15   15    1      2.88      0.00
  -14   15    1      2.41      0.00
  -13   15    1      0.94      0.00
  -12   15    1      4.99      0.00
  -11   15    1     -2.41      0.00
  -10   15    1      0.25      0.00
   -9   15    1    -11.29      0.00
   -8   15    1     -6.56      0.00
   -7   15    1     15.81      0.00
   -6   15    1    -12.68      0.00
   -5   15    1     -8.40      0.00
   -4   15    1     11.77      0.00
   -3   15    1      7.99      0.00
   -2   15    1    -10.46      0.00
   -1   15    1    -12.95      0.00
    0   15    1     13.01      0.00
    1   15    1    -12.64      0.00
    2   15    1     -7.77      0.00
    3   15    1     -5.52      0.00
    4   15    1     -8.83      0.00
    5   15    1     10.28      0.00
    6   15    1    -15.66      0.00
    7   15    1     13.34      0.00
    8   15    1     13.86      0.00
    9   15    1     -7.88      0.00
   10   15    1      3.81      0.00
   11   15    1     -7.04      0.00
   12   15    1     -3.32      0.00
   13   15    1      8.01      0.00
   14   15    1     -2.98      0.00
   15   15    1      1.76      0.00
   16   15    1     -1.27      0.00
   17   15    1      1.86      0.00
   18   15    1     -6.63      0.00
   19   15    1     -4.50      0.00
   20   15    1     -4.23      0.00
   21   15    1     -1.48      0.00
   22   15    1     -1.60      0.00
  -22   16    1      1.30      0.00
  -21   16    1     -0.09      0.00
  -20   16    1      1.46      0.00
  -19   16    1      3.42      0.00
  -18   16    1     -4.34      0.00
  -17   16    1      2.61      0.00
  -16   16    1      4.38      0.00
  -15   16    1     -1.93      0.00
  -14   16    1     -0.46      0.00
  -13   16    1      3.07      0.00
  -12   16    1     -3.55      0.00
  -11   16    1     -3.84      0.00
  -10   16    1     -5.18      0.00
   -9   16    1      8.55      0.00
   -8   16    1     -2.85      0.00
   -7   16    1      7.02      0.00
   -6   16    1      4.84      0.00
   -5   16    1      6.73      0.00
   -4   16    1     -3.10      0.00
   -3   16    1    -14.76      0.00
   -2   16    1      4.06      0.00
   -1   16    1     -7.46      0.00
    0   16    1      0.42      0.00
    1   16    1      4.78      0.00
    2   16    1     -8.96      0.00
    3   16    1      5.38      0.00
    4   16    1     -5.96      0.00
    5   16    1     12.74      0.00
    6   16    1     14.67      0.00
    7   16    1    -11.13      0.00
    8   16    1      5.77      0.00
    9   16    1     -0.30      0.00
   10   16    1     -4.66      0.00
   11   16    1      3.19      0.00
   12   16    1      4.64      0.00
   13   16    1     -1.03      0.00
   14   16    1      5.66      0.00
   15   16    1      2.74      0.00
   16   16    1     -0.67      0.00
   17   16    1     -2.20      0.00
   18   16    1     -0.02      0.00
   19   16    1      2.98      0.00
   20   16    1     -3.59      0.00
   21   16    1     -0.13      0.00
   22   16    1     -4.47      0.00
  -22   17    1      3.49      0.00
  -21   17    1    -12.60      0.00
  -20   17    1     -4.52      0.00
  -19   17    1     -1.24      0.00
  -18   17    1     -0.52      0.00
  -17   17    1     -4.10      0.00
  -16   17    1     -3.18      0.00
  -15   17    1     -1.47      0.00
  -14   17    1     -1.88      0.00
  -13   17    1     -7.71      0.00
  -12   17    1      2.71      0.00
  -11   17    1     -0.69      0.00
  -10   17    1     -5.90      0.00
   -9   17    1      5.86      0.00
   -8   17    1     -1.95      0.00
   -7   17    1     -3.65      0.00
   -6   17    1      0.97      0.00
   -5   17    1     -4.75      0.00
   -4   17    1     19.51      0.00
   -3   17    1      1.07      0.00
   -2   17    1      6.00      0.00
   -1   17    1      8.66      0.00
    0   17    1     22.64      0.00
    1   17    1      3.46      0.00
    2   17    1    -20.24      0.00
    3   17    1      2.22      0.00
    4   17    1      4.91      0.00
    5   17    1      0.19      0.00
    6   17    1      5.62      0.00
    7   17    1     -9.35      0.00
    8   17    1     -3.10      0.00
    9   17    1      9.43      0.00
   10   17    1      1.65      0.00
   11   17    1      2.72      0.00
   12   17    1      0.57      0.00
   13   17    1      1.43      0.00
   14   17    1     -1.96      0.00
   15   17    1      0.00      0.00
   16   17    1      1.74      0.00
   17   17    1      2.92      0.00
   18   17    1      1.05      0.00
   19   17    1     -0.59      0.00
   20   17    1     -0.71      0.00
   21   17    1     -2.02      0.00
  -21   18    1     -6.77      0.00
  -20   18    1    -10.10      0.00
  -19   18    1      5.87      0.00
  -18   18    1     -1.98      0.00
  -17   18    1     -0.73      0.00
  -16   18    1      0.59      0.00
  -15   18    1      0.80      0.00
  -14   18    1      9.58      0.00
  -13   18    1     -2.46      0.00
  -12   18    1      3.36      0.00
  -11   18    1     -1.88      0.00
  -10   18    1     -5.88      0.00
   -9   18    1     -0.72      0.00
   -8   18    1     -0.76      0.00
   -7   18    1     -5.61      0.00
   -6   18    1      7.06      0.00
   -5   18    1      7.64      0.00
   -4   18    1      6.27      0.00
   -3   18    1      5.65      0.00
   -2   18    1      4.86      0.00
   -1   18    1      2.89      0.00
    0   18    1    -11.36      0.00
    1   18    1      5.66      0.00
    2   18    1    -14.83      0.00
    3   18    1    -10.84      0.00
    4   18    1     11.55      0.00
    5   18    1      0.74      0.00
    6   18    1      5.01      0.00
    7   18    1     -1.41      0.00
    8   18    1     -1.61      0.00
    9   18    1      8.08      0.00
   10   18    1     -2.97      0.00
   11   18    1     -5.50      0.00
   12   18    1     -0.41      0.00
   13   18    1     -4.77      0.00
   14   18    1      2.33      0.00
   15   18    1      5.32      0.00
   16   18    1      6.05      0.00
   17   18    1     -1.75      0.00
   18   18    1     -2.41      0.00
   19   18    1      2.55      0.00
   20   18    1     -3.37      0.00
   21   18    1      4.27      0.00
  -21   19    1      1.26      0.00
  -20   19    1     -0.92      0.00
  -19   19    1     -3.39      0.00
  -18   19    1      1.80      0.00
  -17   19    1     -2.86      0.00
  -16   19    1     -3.19      0.00
  -15   19    1     -3.46      0.00
  -14   19    1      4.94      0.00
  -13   19    1     -6.34      0.00
  -12   19    1     -5.15      0.00
  -11   19    1      3.07      0.00
  -10   19    1      3.36      0.00
   -9   19    1      4.79      0.00
   -8   19    1      3.40      0.00
   -7   19    1      4.90      0.00
   -6   19    1      9.85      0.00
   -5   19    1     -3.91      0.00
   -4   19    1      4.33      0.00
   -3   19    1     -3.86      0.00
   -2   19    1    -15.32      0.00
   -1   19    1      7.71      0.00
    0   19    1      5.21      0.00
    1   19    1      0.21      0.00
    2   19    1      6.09      0.00
    3   19    1     -4.94      0.00
    4   19    1      5.36      0.00
    5   19    1      0.87      0.00
    6   19    1     -3.00      0.00
    7   19    1     10.10      0.00
    8   19    1     -4.94      0.00
    9   19    1      4.23      0.00
   10   19    1      2.20      0.00
   11   19    1      1.34      0.00
   12   19    1     -6.74      0.00
   13   19    1      4.09      0.00
   14   19    1     -2.00      0.00
   15   19    1     -2.73      0.00
   16   19    1     -2.97      0.00
   17   19    1      5.22      0.00
   18   19    1     -4.04      0.00
   19   19    1     -0.95      0.00
   20   19    1      2.01      0.00
   21   19    1     -2.94      0.00
  -20   20    1     -3.16      0.00
  -19   20    1      4.52      0.00
  -18   20    1      3.23      0.00
  -17   20    1     -3.82      0.00
  -16   20    1      5.47      0.00
  -15   20    1     -2.63      0.00
  -14   20    1     -2.76      0.00
  -13   20    1      3.42      0.00
  -12   20    1     -4.80      0.00
  -11   20    1      4.19      0.00
  -10   20    1     -1.52      0.00
   -9   20    1     -3.41      0.00
   -8   20    1      1.86      0.00
   -7   20    1     -2.68      0.00
   -6   20    1      0.98      0.00
   -5   20    1      4.58      0.00
   -4   20    1     -2.00      0.00
   -3   20    1     -1.78      0.00
   -2   20    1     10.20      0.00
   -1   20    1     12.05      0.00
    0   20    1      4.50      0.00
    1   20    1    -12.54      0.00
    2   20    1     -2.68      0.00
    3   20    1    -12.09      0.00
    4   20    1      0.53      0.00
    5   20    1      2.53      0.00
    6   20    1      0.22      0.00
    7   20    1     -2.28      0.00
    8   20    1      2.61      0.00
    9   20    1     -0.06      0.00
   10   20    1     -0.80      0.00
   11   20    1      3.73      0.00
   12   20    1     -0.79      0.00
   13   20    1      1.30      0.00
   14   20    1     -1.45      0.00
   15   20    1      4.71      0.00
   16   20    1     -0.02      0.00
   17   20    1      2.11      0.00
   18   20    1      1.76      0.00
   19   20    1      3.12      0.00
   20   20    1     -4.86      0.00
  -20   21    1      0.68      0.00
  -19   21    1      5.16      0.00
  -18   21    1      7.50      0.00
  -17   21    1     -0.71      0.00
  -16   21    1     -3.10      0.00
  -15   21    1      8.07      0.00
  -14   21    1      2.28      0.00
  -13   21    1      0.12      0.00
  -12   21    1     -3.51      0.00
  -11   21    1     -4.43      0.00
  -10   21    1      4.05      0.00
   -9   21    1     -3.30      0.00
   -8   21    1      2.47      0.00
   -7   21    1      0.19      0.00
   -6   21    1      1.74      0.00
   -5   21    1      1.06      0.00
   -4   21    1      3.05      0.00
   -3   21    1      7.17      0.00
   -2   21    1     -1.52      0.00
   -1   21    1      8.74      0.00
    0   21    1      4.92      0.00
    1   21    1     -1.69      0.00
    2   21    1     -5.57      0.00
    3   21    1     -1.39      0.00
    4   21    1      4.84      0.00
    5   21    1     -3.08      0.00
    6   21    1      6.98      0.00
    7   21    1    -11.06      0.00
    8   21    1     -6.95      0.00
    9   21    1     -2.66      0.00
   10   21    1      3.87      0.00
   11   21    1      0.28      0.00
   12   21    1     -5.94      0.00
   13   21    1      4.94      0.00
   14   21    1      1.91      0.00
   15   21    1     -0.85      0.00
   16   21    1      4.26      0.00
   17   21    1     -4.14      0.00
   18   21    1     -8.83      0.00
   19   21    1     -0.59      0.00
   20   21    1      6.32      0.00
  -19   22    1     -3.31      0.00
  -18   22    1      1.95      0.00
  -17   22    1     -3.34      0.00
  -16   22    1      4.32      0.00
  -15   22    1      2.67      0.00
  -14   22    1      0.41      0.00
  -13   22    1     -4.56      0.00
  -12   22    1      1.64      0.00
  -11   22    1     -2.32      0.00
  -10   22    1      5.85      0.00
   -9   22    1      3.40      0.00
   -8   22    1      4.11      0.00
   -7   22    1     -2.15      0.00
   -6   22    1      5.42      0.00
   -5   22    1      3.30      0.00
   -4   22    1     -4.29      0.00
   -3   22    1      2.76      0.00
   -2   22    1     -6.08      0.00
   -1   22    1     -3.20      0.00
    0   22    1      1.44      0.00
    1   22    1     -4.30      0.00
    2   22    1     -7.95      0.00
    3   22    1     -5.82      0.00
    4   22    1     -6.47      0.00
    5   22    1      6.56      0.00
    6   22    1     -4.12      0.00
    7   22    1     -2.96      0.00
    8   22    1      2.88      0.00
    9   22    1      0.85      0.00
   10   22    1      0.55      0.00
   11   22    1      5.72      0.00
   12   22    1     -0.95      0.00
   13   22    1     -0.07      0.00
   14   22    1     -1.90      0.00
   15   22    1      2.23      0.00
   16   22    1    -10.08      0.00
   17   22    1      0.95      0.00
   18   22    1      5.33      0.00
   19   22    1      3.37      0.00
  -19   23    1     -7.46      0.00
  -18   23    1      8.96      0.00
  -17   23    1      5.45      0.00
  -16   23    1     -3.73      0.00
  -15   23    1     -0.63      0.00
  -14   23    1      4.69      0.00
  -13   23    1     -8.22      0.00
  -12   23    1     -8.81      0.00
  -11   23    1      5.88      0.00
  -10   23    1      0.76      0.00
   -9   23    1     -2.20      0.00
   -8   23    1     -2.82      0.00
   -7   23    1      0.97      0.00
   -6   23    1      6.18      0.00
   -5   23    1      0.81      0.00
   -4   23    1     -0.02      0.00
   -3   23    1      6.30      0.00
   -2   23    1     -4.76      0.00
   -1   23    1      8.80      0.00
    0   23    1      3.56      0.00
    1   23    1      8.79      0.00
    2   23    1     -2.48      0.00
    3   23    1      0.84      0.00
    4   23    1      1.03      0.00
    5   23    1      0.61      0.00
    6   23    1      7.90      0.00
    7   23    1      6.38      0.00
    8   23    1    -11.94      0.00
    9   23    1      6.11      0.00
   10   23    1      4.09      0.00
   11   23    1     -4.51      0.00
   12   23    1     -4.39      0.00
   13   23    1     -2.06      0.00
   14   23    1     -4.35      0.00
   15   23    1      1.01      0.00
   16   23    1      4.32      0.00
   17   23    1      6.75      0.00
   18   23    1     -1.56      0.00
   19   23    1     -3.65      0.00
  -18   24    1      4.57      0.00
  -17   24    1      4.16      0.00
  -16   24    1      8.77      0.00
  -15   24    1     -2.94      0.00
  -14   24    1     -6.62      0.00
  -13   24    1      0.25      0.00
  -12   24    1     -2.40      0.00
  -11   24    1      1.15      0.00
  -10   24    1      4.50      0.00
   -9   24    1      0.45      0.00
   -8   24    1     -0.64      0.00
   -7   24    1      3.78      0.00
   -6   24    1      0.68      0.00
   -5   24    1      1.01      0.00
   -4   24    1     -8.73      0.00
   -3   24    1     -7.26      0.00
   -2   24    1     -0.40      0.00
   -1   24    1      1.09      0.00
    0   24    1      4.87      0.00
    1   24    1     -3.15      0.00
    2   24    1      6.25      0.00
    3   24    1     -3.74      0.00
    4   24    1     -1.07      0.00
    5   24    1     10.31      0.00
    6   24    1     -5.85      0.00
    7   24    1      0.85      0.00
    8   24    1      3.66      0.00
    9   24    1      0.44      0.00
   10   24    1     -2.86      0.00
   11   24    1      5.07      0.00
   12   24    1     -9.91      0.00
   13   24    1      1.86      0.00
   14   24    1      7.13      0.00
   15   24    1     -1.34      0.00
   16   24    1     -1.11      0.00
   17   24    1     -5.70      0.00
   18   24    1      6.73      0.00
  -18   25    1     -0.02      0.00
  -17   25    1      8.46      0.00
  -16   25    1     -4.15      0.00
  -15   25    1      5.94      0.00
  -14   25    1      3.94      0.00
  -13   25    1      1.44      0.00
  -12   25    1     -0.80      0.00
  -11   25    1      1.07      0.00
  -10   25    1      3.17      0.00
   -9   25    1     -3.85      0.00
   -8   25    1     -0.50      0.00
   -7   25    1      5.34      0.00
   -6   25    1      5.31      0.00
   -5   25    1      5.26      0.00
   -4   25    1     -0.16      0.00
   -3   25    1     -5.17      0.00
   -2   25    1     -4.66      0.00
   -1   25    1     -3.62      0.00
    0   25    1      1.64      0.00
    1   25    1     -0.16      0.00
    2   25    1    -11.25      0.00
    3   25    1     -5.05      0.00
    4   25    1     -5.78      0.00
    5   25    1     -4.06      0.00
    6   25    1      2.43      0.00
    7   25    1     -5.24      0.00
    8   25    1     -1.87      0.00
    9   25    1     -0.43      0.00
   10   25    1      7.32      0.00
   11   25    1     -3.04      0.00
   12   25    1      3.73      0.00
   13   25    1      0.70      0.00
   14   25    1      8.15      0.00
   15   25    1    -12.63      0.00
   16   25    1      0.91      0.00
   17   25    1     -9.09      0.00
  -17   26    1     12.07      0.00
  -16   26    1     12.00      0.00
  -15   26    1     -1.13      0.00
  -14   26    1      1.94      0.00
  -13   26    1     -0.40      0.00
  -12   26    1      4.72      0.00
  -11   26    1     -5.00      0.00
  -10   26    1      3.95      0.00
   -9   26    1     -0.06      0.00
   -8   26    1      0.59      0.00
   -7   26    1      2.43      0.00
   -6   26    1      4.41      0.00
   -5   26    1      2.02      0.00
   -4   26    1     -5.06      0.00
   -3   26    1    -11.01      0.00
   -2   26    1      2.42      0.00
   -1   26    1     -3.29      0.00
    0   26    1      9.23      0.00
    1   26    1      6.37      0.00
    2   26    1     -2.84      0.00
    3   26    1      1.19      0.00
    4   26    1     -4.85      0.00
    5   26    1      4.96      0.00
    6   26    1     -2.38      0.00
    7   26    1     -5.99      0.00
    8   26    1     -3.74      0.00
    9   26    1     -1.21      0.00
   10   26    1     -5.02      0.00
   11   26    1      3.07      0.00
   12   26    1      0.07      0.00
   13   26    1      0.45      0.00
   14   26    1      4.03      0.00
   15   26    1      2.34      0.00
   16   26    1    -12.58      0.00
   17   26    1      1.13      0.00
  -16   27    1     -5.54      0.00
  -15   27    1     -5.33      0.00
  -14   27    1     -0.27      0.00
  -13   27    1     -4.92      0.00
  -12   27    1     -5.73      0.00
  -11   27    1      5.75      0.00
  -10   27    1     -5.39      0.00
   -9   27    1      0.72      0.00
   -8   27    1     -4.36      0.00
   -7   27    1      5.99      0.00
   -6   27    1      3.75      0.00
   -5   27    1     -2.64      0.00
   -4   27    1      4.88      0.00
   -3   27    1     -1.37      0.00
   -2   27    1     -1.64      0.00
   -1   27    1      6.52      0.00
    0   27    1      5.44      0.00
    1   27    1      5.72      0.00
    2   27    1     -1.02      0.00
    3   27    1      3.91      0.00
    4   27    1      2.16      0.00
    5   27    1     -0.88      0.00
    6   27    1      2.27      0.00
    7   27    1      4.98      0.00
    8   27    1     -3.38      0.00
    9   27    1      3.76      0.00
   10   27    1      5.22      0.00
   11   27    1     -4.38      0.00
   12   27    1      0.08      0.00
   13   27    1     -3.48      0.00
   14   27    1    -10.32      0.00
   15   27    1     -0.34      0.00
   16   27    1     -5.44      0.00
  -15   28    1     -3.55      0.00
  -14   28    1     -3.76      0.00
  -13   28    1     -5.11      0.00
  -12   28    1     -0.01      0.00
  -11   28    1     -5.93      0.00
  -10   28    1     -2.12      0.00
   -9   28    1     -1.25      0.00
   -8   28    1     -3.29      0.00
   -7   28    1      1.89      0.00
   -6   28    1      4.51      0.00
   -5   28    1      6.87      0.00
   -4   28    1     -1.27      0.00
   -3   28    1     -1.37      0.00
   -2   28    1     -4.84      0.00
   -1   28    1      0.60      0.00
    0   28    1     -2.63      0.00
    1   28    1      3.54      0.00
    2   28    1      2.32      0.00
    3   28    1      1.06      0.00
    4   28    1      1.26      0.00
    5   28    1      4.40      0.00
    6   28    1     -4.99      0.00
    7   28    1     -1.14      0.00
    8   28    1      1.23      0.00
    9   28    1      5.97      0.00
   10   28    1     -4.50      0.00
   11   28    1      1.62      0.00
   12   28    1    -11.45      0.00
   13   28    1      4.54      0.00
   14   28    1      4.42      0.00
   15   28    1     -7.29      0.00
  -15   29    1     -1.07      0.00
  -14   29    1     -2.77      0.00
  -13   29    1      8.10      0.00
  -12   29    1     -2.36      0.00
  -11   29    1      3.55      0.00
  -10   29    1     -5.52      0.00
   -9   29    1     -4.84      0.00
   -8   29    1     -1.80      0.00
   -7   29    1      2.76      0.00
   -6   29    1      2.18      0.00
   -5   29    1     -0.97      0.00
   -4   29    1     -5.03      0.00
   -3   29    1      0.46      0.00
   -2   29    1     -8.04      0.00
   -1   29    1      8.95      0.00
    0   29    1     -0.67      0.00
    1   29    1      7.13      0.00
    2   29    1      4.00      0.00
    3   29    1     -0.15      0.00
    4   29    1      1.63      0.00
    5   29    1      0.93      0.00
    6   29    1     -5.10      0.00
    7   29    1      0.47      0.00
    8   29    1      1.66      0.00
    9   29    1     -2.19      0.00
   10   29    1      2.08      0.00
   11   29    1      0.78      0.00
   12   29    1      5.77      0.00
   13   29    1      4.42      0.00
   14   29    1      9.58      0.00
  -14   30    1     -5.01      0.00
  -13   30    1      5.88      0.00
  -12   30    1     -1.99      0.00
  -11   30    1     -4.02      0.00
  -10   30    1     -2.95      0.00
   -9   30    1      0.53      0.00
   -8   30    1     -0.12      0.00
   -7   30    1      1.52      0.00
   -6   30    1     -2.45      0.00
   -5   30    1      3.18      0.00
   -4   30    1      1.43      0.00
   -3   30    1      2.66      0.00
   -2   30    1      1.46      0.00
   -1   30    1      5.52      0.00
    0   30    1      1.10      0.00
    1   30    1     10.98      0.00
    2   30    1     -2.26      0.00
    3   30    1     -1.72      0.00
    4   30    1     -0.12      0.00
    5   30    1     -3.15      0.00
    6   30    1      1.44      0.00
    7   30    1     -3.45      0.00
    8   30    1     -0.89      0.00
    9   30    1      5.75      0.00
   10   30    1     -2.64      0.00
   11   30    1     -1.27      0.00
   12   30    1      3.57      0.00
   13   30    1    -11.69      0.00
  -13   31    1      0.68      0.00
  -12   31    1     -6.50      0.00
  -11   31    1      3.82      0.00
  -10   31    1     -6.18      0.00
   -9   31    1      1.71      0.00
   -8   31    1     -1.56      0.00
   -7   31    1      0.48      0.00
   -6   31    1      3.86      0.00
   -5   31    1     -1.44      0.00
   -4   31    1      1.55      0.00
   -3   31    1     -1.83      0.00
   -2   31    1     -1.90      0.00
   -1   31    1     -2.60      0.00
    0   31    1     -1.08      0.00
    1   31    1     -6.02      0.00
    2   31    1      6.05      0.00
    3   31    1      7.47      0.00
    4   31    1     -0.89      0.00
    5   31    1     -2.74      0.00
    6   31    1      0.09      0.00
    7   31    1     -1.71      0.00
    8   31    1      6.10      0.00
    9   31    1     -0.01      0.00
   10   31    1      2.05      0.00
   11   31    1     -0.01      0.00
   12   31    1      5.69      0.00
  -11   32    1     -3.72      0.00
  -10   32    1     -0.11      0.00
   -9   32    1     -2.19      0.00
   -8   32    1     -0.16      0.00
   -7   32    1      3.29      0.00
   -6   32    1     -0.74      0.00
   -5   32    1      4.83      0.00
   -4   32    1      0.94      0.00
   -3   32    1      6.20      0.00
   -2   32    1     -0.36      0.00
   -1   32    1      3.00      0.00
    0   32    1     -2.07      0.00
    1   32    1     -0.84      0.00
    2   32    1      4.28      0.00
    3   32    1      4.79      0.00
    4   32    1      0.61      0.00
    5   32    1     -0.60      0.00
    6   32    1     -0.92      0.00
    7   32    1     -2.47      0.00
    8   32    1      2.06      0.00
    9   32    1      3.79      0.00
   10   32    1     -2.75      0.00
   11   32    1     -2.11      0.00
  -10   33    1     -4.51      0.00
   -9   33    1     -6.71      0.00
   -8   33    1     -3.44      0.00
   -7   33    1     -0.60      0.00
   -6   33    1     -3.65      0.00
   -5   33    1     -0.73      0.00
   -4   33    1      0.42      0.00
   -3   33    1     15.10      0.00
   -2   33    1      8.17      0.00
   -1   33    1      9.48      0.00
    0   33    1      1.65      0.00
    1   33    1      3.66      0.00
    2   33    1      4.76      0.00
    3   33    1      3.41      0.00
    4   33    1     -2.95      0.00
    5   33    1     -2.19      0.00
    6   33    1      0.55      0.00
    7   33    1      2.79      0.00
    8   33    1      0.53      0.00
    9   33    1     -0.60      0.00
   10   33    1      4.38      0.00
   -8   34    1     -0.18      0.00
   -7   34    1     -0.52      0.00
   -6   34    1     -7.65      0.00
   -5   34    1     -8.20      0.00
   -4   34    1      2.29      0.00
   -3   34    1      0.60      0.00
   -2   34    1      0.70      0.00
   -1   34    1      0.78      0.00
    0   34    1     -1.46      0.00
    1   34    1     14.58      0.00
    2   34    1      2.68      0.00
    3   34    1      8.32      0.00
    4   34    1      3.17      0.00
    5   34    1      1.28      0.00
    6   34    1      0.34      0.00
    7   34    1      3.38      0.00
    8   34    1      4.58      0.00
   -6   35    1      5.05      0.00
   -5   35    1     -0.51      0.00
   -4   35    1      0.77      0.00
   -3   35    1      0.68      0.00
   -2   35    1      3.03      0.00
   -1   35    1     -8.40      0.00
    0   35    1      1.65      0.00
    1   35    1     -4.51      0.00
    2   35    1      0.34      0.00
    3   35    1      0.81      0.00
    4   35    1     -5.05      0.00
    5   35    1    -10.10      0.00
    6   35    1      7.67      0.00
   -3   36    1      7.23      0.00
   -2   36    1     11.32      0.00
   -1   36    1      6.45      0.00
    0   36    1      0.82      0.00
    1   36    1     -6.86      0.00
    2   36    1      2.35      0.00
    3   36    1     -4.49      0.00
  -24    0    2     -8.46      0.00
  -22    0    2     -9.61      0.00
  -20    0    2      1.77      0.00
  -18    0    2     -2.14      0.00
  -16    0    2     -2.97      0.00
  -14    0    2      5.22      0.00
  -12    0    2     31.06      0.00
  -10    0    2     -6.24      0.00
   -8    0    2     12.78      0.00
   -6    0    2    -59.84      0.00
   -4    0    2    134.34      0.00
   -2    0    2   -118.47      0.00
    0    0    2    -50.44      0.00
    2    0    2    120.72      0.00
    4    0    2     66.53      0.00
    6    0    2     21.05      0.00
    8    0    2     -8.75      0.00
   10    0    2      6.12      0.00
   12    0    2    -20.82      0.00
   14    0    2     -2.36      0.00
   16    0    2      6.34      0.00
   18    0    2      5.34      0.00
   20    0    2     -4.02      0.00
   22    0    2      2.45      0.00
   24    0    2      5.29      0.00
  -24    1    2      1.02      0.00
  -23    1    2     -0.89      0.00
  -22    1    2     -5.23      0.00
  -21    1    2      0.08      0.00
  -20    1    2     -0.13      0.00
  -19    1    2     -0.09      0.00
  -18    1    2     -2.30      0.00
  -17    1    2      1.99      0.00
  -16    1    2     -6.01      0.00
  -15    1    2     -5.77      0.00
  -14    1    2      5.98      0.00
  -13    1    2      3.06      0.00
  -12    1    2     -2.20      0.00
  -11    1    2     -1.52      0.00
  -10    1    2     -0.41      0.00
   -9    1    2      4.74      0.00
   -8    1    2     13.92      0.00
   -7    1    2      2.13      0.00
   -6    1    2     12.03      0.00
   -5    1    2     33.33      0.00
   -4    1    2     53.76      0.00
   -3    1    2     40.16      0.00
   -2    1    2    -34.39      0.00
   -1    1    2    112.39      0.00
    0    1    2     42.64      0.00
    1    1    2     53.15      0.00
    2    1    2      0.54      0.00
    3    1    2     -6.39      0.00
    4    1    2    -21.08      0.00
    5    1    2     71.32      0.00
    6    1    2     40.65      0.00
    7    1    2    -34.65      0.00
    8    1    2     17.35      0.00
    9    1    2      1.58      0.00
   10    1    2     13.61      0.00
   11    1    2      8.80      0.00
   12    1    2      7.51      0.00
   13    1    2     13.90      0.00
   14    1    2     -1.08      0.00
   15    1    2      1.92      0.00
   16    1    2     -8.06      0.00
   17    1    2     -0.77      0.00
   18    1    2     -1.51      0.00
   19    1    2      0.73      0.00
   20    1    2      3.46      0.00
   21    1    2     -1.63      0.00
   22    1    2     -4.90      0.00
   23    1    2     -4.31      0.00
   24    1    2     -4.37      0.00
  -24    2    2      0.40      0.00
  -23    2    2      1.02      0.00
  -22    2    2      1.58      0.00
  -21    2    2      0.66      0.00
  -20    2    2      1.71      0.00
  -19    2    2      1.31      0.00
  -18    2    2     -0.51      0.00
  -17    2    2     -0.91      0.00
  -16    2    2      2.64      0.00
  -15    2    2     -2.57      0.00
  -14    2    2      5.37      0.00
  -13    2    2      0.24      0.00
  -12    2    2      6.73      0.00
  -11    2    2      2.24      0.00
  -10    2    2     -8.41      0.00
   -9    2    2     19.29      0.00
   -8    2    2    -20.59      0.00
   -7    2    2     -7.66      0.00
   -6    2    2    -20.97      0.00
   -5    2    2    -81.91      0.00
   -4    2    2    203.50      0.00
   -3    2    2      1.80      0.00
   -2    2    2    -64.14      0.00
   -1    2    2    104.16      0.00
    0    2    2    117.32      0.00
    1    2    2    -40.87      0.00
    2    2    2   -263.30      0.00
    3    2    2    -42.63      0.00
    4    2    2     52.16      0.00
    5    2    2      0.36      0.00
    6    2    2     41.43      0.00
    7    2    2      4.30      0.00
    8    2    2    -13.59      0.00
    9    2    2      3.18      0.00
   10    2    2      0.80      0.00
   11    2    2    -10.63      0.00
   12    2    2      2.02      0.00
   13    2    2     -3.54      0.00
   14    2    2      3.56      0.00
   15    2    2     -2.36      0.00
   16    2    2      2.00      0.00
   17    2    2     -1.13      0.00
   18    2    2      0.23      0.00
   19    2    2     -0.80      0.00
   20    2    2      1.17      0.00
   21    2    2      0.21      0.00
   22    2    2     -9.34      0.00
   23    2    2      0.88      0.00
   24    2    2     -2.56      0.00
  -24    3    2     -1.63      0.00
  -23    3    2     -7.19      0.00
  -22    3    2      3.94      0.00
  -21    3    2     -1.50      0.00
  -20    3    2      1.36      0.00
  -19    3    2      4.77      0.00
  -18    3    2      0.71      0.00
  -17    3    2     -0.78      0.00
  -16    3    2      3.98      0.00
  -15    3    2      1.84      0.00
  -14    3    2     -3.41      0.00
  -13    3    2      0.19      0.00
  -12    3    2    -11.82      0.00
  -11    3    2      2.15      0.00
  -10    3    2    -21.32      0.00
   -9    3    2     17.85      0.00
   -8    3    2      1.33      0.00
   -7    3    2    -25.10      0.00
   -6    3    2     45.74      0.00
   -5    3    2     14.81      0.00
   -4    3    2     30.55      0.00
   -3    3    2     95.59      0.00
   -2    3    2    -42.20      0.00
   -1    3    2    -75.01      0.00
    0    3    2    125.01      0.00
    1    3    2   -138.43      0.00
    2    3    2    -82.97      0.00
    3    3    2    -59.54      0.00
    4    3    2     75.04      0.00
    5    3    2     44.62      0.00
    6    3    2    -56.94      0.00
    7    3    2    -14.50      0.00
    8    3    2     12.31      0.00
    9    3    2      2.30      0.00
   10    3    2    -32.06      0.00
   11    3    2      2.52      0.00
   12    3    2     -1.67      0.00
   13    3    2      1.20      0.00
   14    3    2      5.60      0.00
   15    3    2      6.08      0.00
   16    3    2      4.88      0.00
   17    3    2      0.13      0.00
   18    3    2      0.35      0.00
   19    3    2     -3.25      0.00
   20    3    2      2.00      0.00
   21    3    2     -1.19      0.00
   22    3    2      5.61      0.00
   23    3    2     -1.71      0.00
   24    3    2      3.24      0.00
  -24    4    2     -1.02      0.00
  -23    4    2     -5.57      0.00
  -22    4    2     -3.52      0.00
  -21    4    2      1.04      0.00
  -20    4    2     -1.05      0.00
  -19    4    2      1.22      0.00
  -18    4    2     -0.78      0.00
  -17    4    2     -1.09      0.00
  -16    4    2     -0.48      0.00
  -15    4    2      1.27      0.00
  -14    4    2      4.31      0.00
  -13    4    2      5.73      0.00
  -12    4    2      1.88      0.00
  -11    4    2      9.63      0.00
  -10    4    2      2.86      0.00
   -9    4    2     11.24      0.00
   -8    4    2     21.55      0.00
   -7    4    2    -23.08      0.00
   -6    4    2      0.75      0.00
   -5    4    2     32.33      0.00
   -4    4    2     -7.77      0.00
   -3    4    2     52.61      0.00
   -2    4    2      3.53      0.00
   -1    4    2      4.32      0.00
    0    4    2    100.12      0.00
    1    4    2    -34.55      0.00
    2    4    2    175.63      0.00
    3    4    2    -11.37      0.00
    4    4    2     22.48      0.00
    5    4    2      9.83      0.00
    6    4    2    -21.68      0.00
    7    4    2      1.59      0.00
    8    4    2    -28.61      0.00
    9    4    2     14.10      0.00
   10    4    2     10.42      0.00
   11    4    2     -6.88      0.00
   12    4    2      4.96      0.00
   13    4    2      4.52      0.00
   14    4    2     -4.73      0.00
   15    4    2      0.32      0.00
   16    4    2     -2.51      0.00
   17    4    2     -0.53      0.00
   18    4    2      2.66      0.00
   19    4    2      2.57      0.00
   20    4    2     -0.80      0.00
   21    4    2      3.38      0.00
   22    4    2      1.14      0.00
   23    4    2      0.78      0.00
   24    4    2      3.06      0.00
  -24    5    2      5.43      0.00
  -23    5    2     -3.98      0.00
  -22    5    2     -0.24      0.00
  -21    5    2     -0.82      0.00
  -20    5    2     -2.89      0.00
  -19    5    2     -5.18      0.00
  -18    5    2      0.30      0.00
  -17    5    2     -3.22      0.00
  -16    5    2     -4.03      0.00
  -15    5    2      2.65      0.00
  -14    5    2     -4.53      0.00
  -13    5    2     10.91      0.00
  -12    5    2    -11.72      0.00
  -11    5    2      3.97      0.00
  -10    5    2      4.73      0.00
   -9    5    2     -5.91      0.00
   -8    5    2     39.97      0.00
   -7    5    2    -45.83      0.00
   -6    5    2    -35.21      0.00
   -5    5    2     45.77      0.00
   -4    5    2    -42.09      0.00
   -3    5    2      7.99      0.00
   -2    5    2      4.28      0.00
   -1    5    2     26.26      0.00
    0    5    2     80.71      0.00
    1    5    2     -2.53      0.00
    2    5    2   -120.99      0.00
    3    5    2     14.06      0.00
    4    5    2      3.73      0.00
    5    5    2     69.79      0.00
    6    5    2     24.97      0.00
    7    5    2     18.15      0.00
    8    5    2     21.98      0.00
    9    5    2     -5.22      0.00
   10    5    2    -12.36      0.00
   11    5    2      3.14      0.00
   12    5    2     -5.38      0.00
   13    5    2     -4.84      0.00
   14    5    2     -1.10      0.00
   15    5    2      2.49      0.00
   16    5    2     -1.20      0.00
   17    5    2      1.33      0.00
   18    5    2     -2.79      0.00
   19    5    2      4.80      0.00
   20    5    2     -2.78      0.00
   21    5    2     -0.34      0.00
   22    5    2      0.80      0.00
   23    5    2     -2.68      0.00
   24    5    2      5.98      0.00
  -24    6    2     -3.02      0.00
  -23    6    2     -3.28      0.00
  -22    6    2    -11.05      0.00
  -21    6    2      2.33      0.00
  -20    6    2      2.48      0.00
  -19    6    2     -4.40      0.00
  -18    6    2      5.84      0.00
  -17    6    2      1.33      0.00
  -16    6    2      0.01      0.00
  -15    6    2      5.32      0.00
  -14    6    2     -1.75      0.00
  -13    6    2     -2.55      0.00
  -12    6    2    -11.50      0.00
  -11    6    2     -3.18      0.00
  -10    6    2     28.31      0.00
   -9    6    2     -0.40      0.00
   -8    6    2      7.61      0.00
   -7    6    2     21.05      0.00
   -6    6    2    -40.04      0.00
   -5    6    2     12.35      0.00
   -4    6    2     28.78      0.00
   -3    6    2    -13.64      0.00
   -2    6    2     -7.45      0.00
   -1    6    2     79.54      0.00
    0    6    2    -35.20      0.00
    1    6    2      8.52      0.00
    2    6    2   -103.27      0.00
    3    6    2    -21.52      0.00
    4    6    2     23.19      0.00
    5    6    2      8.52      0.00
    6    6    2     20.53      0.00
    7    6    2    -12.47      0.00
    8    6    2    -19.46      0.00
    9    6    2     19.21      0.00
   10    6    2      5.67      0.00
   11    6    2    -12.00      0.00
   12    6    2      4.78      0.00
   13    6    2      3.30      0.00
   14    6    2      6.51      0.00
   15    6    2     -4.54      0.00
   16    6    2     -3.18      0.00
   17    6    2      0.30      0.00
   18    6    2     -5.12      0.00
   19    6    2      2.18      0.00
   20    6    2      1.31      0.00
   21    6    2     -2.09      0.00
   22    6    2      1.38      0.00
   23    6    2     -1.75      0.00
   24    6    2     -4.60      0.00
  -24    7    2      0.17      0.00
  -23    7    2     -5.36      0.00
  -22    7    2      0.78      0.00
  -21    7    2     -0.25      0.00
  -20    7    2      8.56      0.00
  -19    7    2     -1.91      0.00
  -18    7    2     -4.66      0.00
  -17    7    2      0.91      0.00
  -16    7    2     -3.60      0.00
  -15    7    2     12.29      0.00
  -14    7    2     -1.83      0.00
  -13    7    2     -3.78      0.00
  -12    7    2      8.15      0.00
  -11    7    2     -2.75      0.00
  -10    7    2      0.47      0.00
   -9    7    2      5.84      0.00
   -8    7    2    -11.89      0.00
   -7    7    2     -2.22      0.00
   -6    7    2    -25.35      0.00
   -5    7    2     -1.90      0.00
   -4    7    2     44.16      0.00
   -3    7    2     14.51      0.00
   -2    7    2     -8.72      0.00
   -1    7    2    -12.12      0.00
    0    7    2    103.84      0.00
    1    7    2      6.32      0.00
    2    7    2    -48.70      0.00
    3    7    2      0.96      0.00
    4    7    2     17.66      0.00
    5    7    2    -25.05      0.00
    6    7    2    -22.01      0.00
    7    7    2     -1.52      0.00
    8    7    2     14.51      0.00
    9    7    2     -4.65      0.00
   10    7    2    -18.96      0.00
   11    7    2      7.97      0.00
   12    7    2     -0.07      0.00
   13    7    2     -6.78      0.00
   14    7    2     -0.24      0.00
   15    7    2      0.28      0.00
   16    7    2     -5.56      0.00
   17    7    2     -2.33      0.00
   18    7    2      2.58      0.00
   19    7    2      0.14      0.00
   20    7    2      5.98      0.00
   21    7    2      2.71      0.00
   22    7    2      5.43      0.00
   23    7    2     -1.48      0.00
   24    7    2      3.02      0.00
  -24    8    2     -0.11      0.00
  -23    8    2      1.97      0.00
  -22    8    2     -0.46      0.00
  -21    8    2      4.53      0.00
  -20    8    2      2.32      0.00
  -19    8    2      3.44      0.00
  -18    8    2     -4.04      0.00
  -17    8    2      5.88      0.00
  -16    8    2     -4.37      0.00
  -15    8    2      1.53      0.00
  -14    8    2     15.64      0.00
  -13    8    2    -11.16      0.00
  -12    8    2     -7.85      0.00
  -11    8    2     -3.70      0.00
  -10    8    2     19.68      0.00
   -9    8    2     10.02      0.00
   -8    8    2    -22.77      0.00
   -7    8    2     30.45      0.00
   -6    8    2     10.66      0.00
   -5    8    2     -7.81      0.00
   -4    8    2    -32.45      0.00
   -3    8    2      3.30      0.00
   -2    8    2     17.69      0.00
   -1    8    2    -10.30      0.00
    0    8    2    -43.29      0.00
    1    8    2    -22.36      0.00
    2    8    2     37.24      0.00
    3    8    2    -15.54      0.00
    4    8    2     -4.89      0.00
    5    8    2     40.11      0.00
    6    8    2     13.55      0.00
    7    8    2     -0.64      0.00
    8    8    2     -6.83      0.00
    9    8    2    -11.38      0.00
   10    8    2     11.53      0.00
   11    8    2    -21.46      0.00
   12    8    2      4.53      0.00
   13    8    2      3.65      0.00
   14    8    2     -4.48      0.00
   15    8    2      3.22      0.00
   16    8    2      0.85      0.00
   17    8    2      3.43      0.00
   18    8    2      1.05      0.00
   19    8    2      3.89      0.00
   20    8    2     -2.04      0.00
   21    8    2      4.25      0.00
   22    8    2      1.64      0.00
   23    8    2     15.97      0.00
   24    8    2      7.51      0.00
  -24    9    2      0.19      0.00
  -23    9    2    -15.19      0.00
  -22    9    2      5.51      0.00
  -21    9    2     -2.55      0.00
  -20    9    2     -4.14      0.00
  -19    9    2      1.04      0.00
  -18    9    2     -7.49      0.00
  -17    9    2     -1.19      0.00
  -16    9    2     -0.55      0.00
  -15    9    2      1.34      0.00
  -14    9    2     -0.02      0.00
  -13    9    2    -11.61      0.00
  -12    9    2     -4.81      0.00
  -11    9    2      4.10      0.00
  -10    9    2      7.56      0.00
   -9    9    2     32.02      0.00
   -8    9    2      0.90      0.00
   -7    9    2    -31.16      0.00
   -6    9    2      0.05      0.00
   -5    9    2    -15.07      0.00
   -4    9    2    -33.03      0.00
   -3    9    2     -9.79      0.00
   -2    9    2     -7.94      0.00
   -1    9    2     -2.54      0.00
    0    9    2     -4.86      0.00
    1    9    2     -5.76      0.00
    2    9    2    -35.17      0.00
    3    9    2      3.46      0.00
    4    9    2    -12.28      0.00
    5    9    2     -0.13      0.00
    6    9    2      2.76      0.00
    7    9    2     -8.95      0.00
    8    9    2     13.05      0.00
    9    9    2    -15.80      0.00
   10    9    2      9.35      0.00
   11    9    2     14.08      0.00
   12    9    2     -8.08      0.00
   13    9    2     -2.54      0.00
   14    9    2     -2.31      0.00
   15    9    2     -0.48      0.00
   16    9    2     -4.53      0.00
   17    9    2     -5.90      0.00
   18    9    2      0.88      0.00
   19    9    2      1.61      0.00
   20    9    2     -5.58      0.00
   21    9    2      4.08      0.00
   22    9    2      1.29      0.00
   23    9    2      0.18      0.00
  -24   10    2     -0.28      0.00
  -23   10    2     -3.06      0.00
  -22   10    2     -8.82      0.00
  -21   10    2      4.41      0.00
  -20   10    2      5.99      0.00
  -19   10    2      0.49      0.00
  -18   10    2      0.03      0.00
  -17   10    2      4.66      0.00
  -16   10    2     -0.36      0.00
  -15   10    2      3.98      0.00
  -14   10    2      6.27      0.00
  -13   10    2     -4.70      0.00
  -12   10    2     -7.97      0.00
  -11   10    2     14.93      0.00
  -10   10    2      6.65      0.00
   -9   10    2      3.10      0.00
   -8   10    2    -15.67      0.00
   -7   10    2     -5.99      0.00
   -6   10    2    -21.36      0.00
   -5   10    2     11.28      0.00
   -4   10    2    -21.36      0.00
   -3   10    2    -11.13      0.00
   -2   10    2      4.59      0.00
   -1   10    2     17.46      0.00
    0   10    2    -29.56      0.00
    1   10    2     28.38      0.00
    2   10    2     12.30      0.00
    3   10    2     -6.57      0.00
    4   10    2      9.36      0.00
    5   10    2     18.31      0.00
    6   10    2     31.64      0.00
    7   10    2    -13.50      0.00
    8   10    2      5.07      0.00
    9   10    2      9.96      0.00
   10   10    2      2.22      0.00
   11   10    2     -9.16      0.00
   12   10    2     -6.78      0.00
   13   10    2      3.42      0.00
   14   10    2      1.88      0.00
   15   10    2      0.32      0.00
   16   10    2     -1.43      0.00
   17   10    2      5.99      0.00
   18   10    2     -4.40      0.00
   19   10    2      4.66      0.00
   20   10    2     -3.76      0.00
   21   10    2     -0.64      0.00
   22   10    2      3.71      0.00
   23   10    2     -1.29      0.00
  -23   11    2     -6.90      0.00
  -22   11    2     -3.75      0.00
  -21   11    2      0.46      0.00
  -20   11    2      2.09      0.00
  -19   11    2     -2.39      0.00
  -18   11    2     -1.98      0.00
  -17   11    2      2.81      0.00
  -16   11    2      1.02      0.00
  -15   11    2      1.79      0.00
  -14   11    2     -3.51      0.00
  -13   11    2     -3.26      0.00
  -12   11    2     -1.04      0.00
  -11   11    2      8.31      0.00
  -10   11    2      2.58      0.00
   -9   11    2      6.59      0.00
   -8   11    2     -2.06      0.00
   -7   11    2      1.26      0.00
   -6   11    2    -14.42      0.00
   -5   11    2     -7.04      0.00
   -4   11    2     14.32      0.00
   -3   11    2    -27.51      0.00
   -2   11    2    -39.34      0.00
   -1   11    2    -25.29      0.00
    0   11    2     -5.82      0.00
    1   11    2     27.75      0.00
    2   11    2      4.29      0.00
    3   11    2      9.49      0.00
    4   11    2      3.98      0.00
    5   11    2    -15.45      0.00
    6   11    2     11.24      0.00
    7   11    2      3.77      0.00
    8   11    2    -17.11      0.00
    9   11    2      1.01      0.00
   10   11    2     -3.81      0.00
   11   11    2     10.32      0.00
   12   11    2     -0.78      0.00
   13   11    2      0.43      0.00
   14   11    2      3.22      0.00
   15   11    2      0.88      0.00
   16   11    2     -1.46      0.00
   17   11    2     -8.37      0.00
   18   11    2     -0.45      0.00
   19   11    2      0.46      0.00
   20   11    2      1.66      0.00
   21   11    2      0.30      0.00
   22   11    2      8.51      0.00
   23   11    2      1.73      0.00
  -23   12    2      5.32      0.00
  -22   12    2     -7.99      0.00
  -21   12    2      1.04      0.00
  -20   12    2     -2.21      0.00
  -19   12    2      4.22      0.00
  -18   12    2     -0.85      0.00
  -17   12    2     -0.78      0.00
  -16   12    2     -0.43      0.00
  -15   12    2     -0.63      0.00
  -14   12    2      8.55      0.00
  -13   12    2     -2.08      0.00
  -12   12    2     -6.36      0.00
  -11   12    2      5.37      0.00
  -10   12    2      9.29      0.00
   -9   12    2      0.06      0.00
   -8   12    2    -17.77      0.00
   -7   12    2      7.10      0.00
   -6   12    2     13.19      0.00
   -5   12    2    -16.84      0.00
   -4   12    2     -3.84      0.00
   -3   12    2     -0.55      0.00
   -2   12    2      3.06      0.00
   -1   12    2     -5.95      0.00
    0   12    2     -5.57      0.00
    1   12    2      6.64      0.00
    2   12    2      7.54      0.00
    3   12    2    -12.75      0.00
    4   12    2    -24.46      0.00
    5   12    2     26.88      0.00
    6   12    2      1.55      0.00
    7   12    2     -2.01      0.00
    8   12    2      2.79      0.00
    9   12    2     -6.67      0.00
   10   12    2      7.81      0.00
   11   12    2     -3.63      0.00
   12   12    2     -5.11      0.00
   13   12    2     -4.42      0.00
   14   12    2     -1.64      0.00
   15   12    2     -7.34      0.00
   16   12    2      0.61      0.00
   17   12    2     -2.16      0.00
   18   12    2      1.42      0.00
   19   12    2      3.44      0.00
   20   12    2      2.11      0.00
   21   12    2     -0.65      0.00
   22   12    2      3.79      0.00
   23   12    2     13.21      0.00
  -23   13    2     -7.02      0.00
  -22   13    2      2.94      0.00
  -21   13    2      6.17      0.00
  -20   13    2      2.54      0.00
  -19   13    2      6.50      0.00
  -18   13    2     -0.46      0.00
  -17   13    2     -9.73      0.00
  -16   13    2      3.05      0.00
  -15   13    2     -1.15      0.00
  -14   13    2      0.00      0.00
  -13   13    2      2.62      0.00
  -12   13    2     -7.79      0.00
  -11   13    2      8.07      0.00
  -10   13    2      1.11      0.00
   -9   13    2      4.65      0.00
   -8   13    2      1.16      0.00
   -7   13    2    -23.64      0.00
   -6   13    2     24.42      0.00
   -5   13    2     -3.27      0.00
   -4   13    2    -20.02      0.00
   -3   13    2      2.58      0.00
   -2   13    2    -26.56      0.00
   -1   13    2    -24.72      0.00
    0   13    2    -13.49      0.00
    1   13    2     -9.18      0.00
    2   13    2     -1.91      0.00
    3   13    2     -1.97      0.00
    4   13    2     11.78      0.00
    5   13    2     12.19      0.00
    6   13    2     15.74      0.00
    7   13    2     -2.17      0.00
    8   13    2     -7.97      0.00
    9   13    2     -0.36      0.00
   10   13    2     -3.03      0.00
   11   13    2     -0.88      0.00
   12   13    2     -3.69      0.00
   13   13    2     -6.47      0.00
   14   13    2      4.27      0.00
   15   13    2      6.87      0.00
   16   13    2      1.65      0.00
   17   13    2     -3.03      0.00
   18   13    2     -3.53      0.00
   19   13    2     -6.18      0.00
   20   13    2     -1.81      0.00
   21   13    2     -7.63      0.00
   22   13    2     -0.11      0.00
  -23   14    2      0.89      0.00
  -22   14    2     -2.15      0.00
  -21   14    2     -0.86      0.00
  -20   14    2      0.84      0.00
  -19   14    2      0.85      0.00
  -18   14    2      3.75      0.00
  -17   14    2     -1.55      0.00
  -16   14    2     -1.33      0.00
  -15   14    2      6.76      0.00
  -14   14    2      0.24      0.00
  -13   14    2      0.02      0.00
  -12   14    2     -6.50      0.00
  -11   14    2      6.45      0.00
  -10   14    2      0.80      0.00
   -9   14    2      1.25      0.00
   -8   14    2     10.73      0.00
   -7   14    2    -10.64      0.00
   -6   14    2     -1.69      0.00
   -5   14    2     10.67      0.00
   -4   14    2    -18.13      0.00
   -3   14    2    -12.50      0.00
   -2   14    2    -15.48      0.00
   -1   14    2     -3.96      0.00
    0   14    2      3.94      0.00
    1   14    2     10.11      0.00
    2   14    2     19.17      0.00
    3   14    2     -2.99      0.00
    4   14    2      0.34      0.00
    5   14    2      4.53      0.00
    6   14    2      1.27      0.00
    7   14    2     -5.25      0.00
    8   14    2     -0.27      0.00
    9   14    2      4.39      0.00
   10   14    2     10.11      0.00
   11   14    2     -1.02      0.00
   12   14    2      4.56      0.00
   13   14    2      3.01      0.00
   14   14    2      4.34      0.00
   15   14    2      0.79      0.00
   16   14    2     -7.67      0.00
   17   14    2     -2.29      0.00
   18   14    2     -2.30      0.00
   19   14    2      1.05      0.00
   20   14    2      4.02      0.00
   21   14    2      1.24      0.00
   22   14    2     -0.48      0.00
  -22   15    2     -8.03      0.00
  -21   15    2     -2.66      0.00
  -20   15    2     -8.06      0.00
  -19   15    2     -2.89      0.00
  -18   15    2      5.40      0.00
  -17   15    2      3.40      0.00
  -16   15    2     -4.79      0.00
  -15   15    2      2.94      0.00
  -14   15    2     -3.10      0.00
  -13   15    2      1.01      0.00
  -12   15    2    -10.55      0.00
  -11   15    2      1.52      0.00
  -10   15    2      2.06      0.00
   -9   15    2    -13.31      0.00
   -8   15    2     -0.48      0.00
   -7   15    2      3.99      0.00
   -6   15    2    -17.38      0.00
   -5   15    2     17.55      0.00
   -4   15    2      3.41      0.00
   -3   15    2      6.77      0.00
   -2   15    2    -13.08      0.00
   -1   15    2     -5.04      0.00
    0   15    2     -1.68      0.00
    1   15    2     17.74      0.00
    2   15    2     -3.15      0.00
    3   15    2    -19.80      0.00
    4   15    2      3.62      0.00
    5   15    2      0.93      0.00
    6   15    2     15.57      0.00
    7   15    2     12.78      0.00
    8   15    2    -19.29      0.00
    9   15    2      4.82      0.00
   10   15    2      2.59      0.00
   11   15    2     -3.11      0.00
   12   15    2      3.38      0.00
   13   15    2     -3.19      0.00
   14   15    2      0.91      0.00
   15   15    2     -2.99      0.00
   16   15    2      4.77      0.00
   17   15    2     -1.11      0.00
   18   15    2     -2.05      0.00
   19   15    2      3.77      0.00
   20   15    2     -0.45      0.00
   21   15    2     -0.70      0.00
   22   15    2      2.77      0.00
  -22   16    2     -0.48      0.00
  -21   16    2     -1.55      0.00
  -20   16    2      1.65      0.00
  -19   16    2     -1.23      0.00
  -18   16    2     -1.57      0.00
  -17   16    2      2.85      0.00
  -16   16    2     -6.17      0.00
  -15   16    2     -1.45      0.00
  -14   16    2      7.45      0.00
  -13   16    2      1.78      0.00
  -12   16    2     -0.11      0.00
  -11   16    2      0.37      0.00
  -10   16    2      6.78      0.00
   -9   16    2      7.54      0.00
   -8   16    2     -3.54      0.00
   -7   16    2      9.10      0.00
   -6   16    2      2.91      0.00
   -5   16    2      7.20      0.00
   -4   16    2      9.01      0.00
   -3   16    2    -10.39      0.00
   -2   16    2     -4.56      0.00
   -1   16    2     -7.12      0.00
    0   16    2      3.55      0.00
    1   16    2     -2.34      0.00
    2   16    2      3.59      0.00
    3   16    2      0.30      0.00
    4   16    2     -2.10      0.00
    5   16    2     23.01      0.00
    6   16    2      1.24      0.00
    7   16    2      1.08      0.00
    8   16    2     -4.18      0.00
    9   16    2     -2.17      0.00
   10   16    2      2.76      0.00
   11   16    2      4.43      0.00
   12   16    2     -8.98      0.00
   13   16    2     -4.14      0.00
   14   16    2      8.33      0.00
   15   16    2     -0.90      0.00
   16   16    2      0.95      0.00
   17   16    2     -0.98      0.00
   18   16    2     -3.55      0.00
   19   16    2     -2.26      0.00
   20   16    2     -3.36      0.00
   21   16    2      0.95      0.00
   22   16    2     -0.17      0.00
  -22   17    2      4.76      0.00
  -21   17    2      0.94      0.00
  -20   17    2      0.15      0.00
  -19   17    2      2.53      0.00
  -18   17    2     -2.55      0.00
  -17   17    2     -0.93      0.00
  -16   17    2     -1.22      0.00
  -15   17    2     -0.24      0.00
  -14   17    2      4.04      0.00
  -13   17    2      3.42      0.00
  -12   17    2     -1.82      0.00
  -11   17    2     -1.63      0.00
  -10   17    2      5.75      0.00
   -9   17    2      1.03      0.00
   -8   17    2     -5.05      0.00
   -7   17    2     -0.51      0.00
   -6   17    2      8.45      0.00
   -5   17    2     10.18      0.00
   -4   17    2      3.07      0.00
   -3   17    2      0.89      0.00
   -2   17    2     -4.99      0.00
   -1   17    2    -15.01      0.00
    0   17    2      1.78      0.00
    1   17    2      5.99      0.00
    2   17    2     -6.16      0.00
    3   17    2     -1.56      0.00
    4   17    2      5.79      0.00
    5   17    2     -4.38      0.00
    6   17    2      6.58      0.00
    7   17    2     -2.95      0.00
    8   17    2      6.40      0.00
    9   17    2      7.65      0.00
   10   17    2      0.90      0.00
   11   17    2     -3.62      0.00
   12   17    2      0.00      0.00
   13   17    2     -6.36      0.00
   14   17    2     -0.94      0.00
   15   17    2     -2.75      0.00
   16   17    2     -4.49      0.00
   17   17    2     -7.15      0.00
   18   17    2      1.29      0.00
   19   17    2      3.91      0.00
   20   17    2     -2.91      0.00
   21   17    2     -6.43      0.00
  -21   18    2     -5.39      0.00
  -20   18    2     -5.00      0.00
  -19   18    2      2.30      0.00
  -18   18    2     -2.21      0.00
  -17   18    2      2.42      0.00
  -16   18    2     -1.19      0.00
  -15   18    2      0.55      0.00
  -14   18    2      2.73      0.00
  -13   18    2     -2.61      0.00
  -12   18    2      0.59      0.00
  -11   18    2    -13.03      0.00
  -10   18    2      1.25      0.00
   -9   18    2     -2.60      0.00
   -8   18    2     -0.91      0.00
   -7   18    2     -0.67      0.00
   -6   18    2      7.67      0.00
   -5   18    2     11.75      0.00
   -4   18    2     11.45      0.00
   -3   18    2     -7.77      0.00
   -2   18    2     -8.79      0.00
   -1   18    2      9.81      0.00
    0   18    2      8.62      0.00
    1   18    2     -3.93      0.00
    2   18    2     -0.03      0.00
    3   18    2     -6.99      0.00
    4   18    2      3.22      0.00
    5   18    2      5.59      0.00
    6   18    2      2.61      0.00
    7   18    2      3.85      0.00
    8   18    2     -0.82      0.00
    9   18    2    -11.09      0.00
   10   18    2      1.43      0.00
   11   18    2      0.83      0.00
   12   18    2      1.78      0.00
   13   18    2      6.20      0.00
   14   18    2      4.12      0.00
   15   18    2      2.21      0.00
   16   18    2      1.56      0.00
   17   18    2      0.05      0.00
   18   18    2     -1.17      0.00
   19   18    2     -7.67      0.00
   20   18    2      3.36      0.00
   21   18    2      0.96      0.00
  -21   19    2      7.35      0.00
  -20   19    2     -7.82      0.00
  -19   19    2      3.45      0.00
  -18   19    2      7.42      0.00
  -17   19    2     -4.99      0.00
  -16   19    2     -3.99      0.00
  -15   19    2      4.37      0.00
  -14   19    2      0.07      0.00
  -13   19    2     -1.52      0.00
  -12   19    2     -5.60      0.00
  -11   19    2     -1.01      0.00
  -10   19    2      0.74      0.00
   -9   19    2      5.45      0.00
   -8   19    2     -1.78      0.00
   -7   19    2      3.23      0.00
   -6   19    2     -5.54      0.00
   -5   19    2      5.45      0.00
   -4   19    2      1.99      0.00
   -3   19    2      6.22      0.00
   -2   19    2      5.20      0.00
   -1   19    2     -0.07      0.00
    0   19    2     15.08      0.00
    1   19    2      2.94      0.00
    2   19    2     -3.36      0.00
    3   19    2     -9.58      0.00
    4   19    2     -4.63      0.00
    5   19    2      4.18      0.00
    6   19    2      1.25      0.00
    7   19    2     -4.34      0.00
    8   19    2     -3.71      0.00
    9   19    2     -4.92      0.00
   10   19    2      5.02      0.00
   11   19    2      1.60      0.00
   12   19    2     -0.30      0.00
   13   19    2     -3.75      0.00
   14   19    2      0.28      0.00
   15   19    2      3.06      0.00
   16   19    2     -1.27      0.00
   17   19    2     -7.09      0.00
   18   19    2     -8.72      0.00
   19   19    2      3.50      0.00
   20   19    2      0.26      0.00
  -20   20    2      3.64      0.00
  -19   20    2     -7.42      0.00
  -18   20    2     -5.58      0.00
  -17   20    2     -0.14      0.00
  -16   20    2     -3.27      0.00
  -15   20    2     -0.12      0.00
  -14   20    2      5.63      0.00
  -13   20    2      1.30      0.00
  -12   20    2     -6.64      0.00
  -11   20    2      3.33      0.00
  -10   20    2      1.89      0.00
   -9   20    2      6.09      0.00
   -8   20    2      1.15      0.00
   -7   20    2     -0.48      0.00
   -6   20    2      3.89      0.00
   -5   20    2     10.32      0.00
   -4   20    2      8.10      0.00
   -3   20    2     -0.83      0.00
   -2   20    2      1.64      0.00
   -1   20    2     -6.01      0.00
    0   20    2    -10.78      0.00
    1   20    2    -10.74      0.00
    2   20    2     -5.11      0.00
    3   20    2     -1.52      0.00
    4   20    2     -2.19      0.00
    5   20    2      3.04      0.00
    6   20    2      7.10      0.00
    7   20    2      4.73      0.00
    8   20    2      4.01      0.00
    9   20    2      0.82      0.00
   10   20    2      2.79      0.00
   11   20    2     -1.26      0.00
   12   20    2     -6.10      0.00
   13   20    2      0.41      0.00
   14   20    2      1.10      0.00
   15   20    2     -0.24      0.00
   16   20    2     -5.29      0.00
   17   20    2      4.96      0.00
   18   20    2      4.06      0.00
   19   20    2      1.12      0.00
   20   20    2      1.05      0.00
  -20   21    2      2.51      0.00
  -19   21    2      3.73      0.00
  -18   21    2     -4.71      0.00
  -17   21    2     -1.09      0.00
  -16   21    2      2.85      0.00
  -15   21    2      2.68      0.00
  -14   21    2     -2.41      0.00
  -13   21    2      0.95      0.00
  -12   21    2     -4.21      0.00
  -11   21    2      0.65      0.00
  -10   21    2      3.52      0.00
   -9   21    2      3.53      0.00
   -8   21    2      1.16      0.00
   -7   21    2     -7.59      0.00
   -6   21    2      3.03      0.00
   -5   21    2      6.95      0.00
   -4   21    2      7.94      0.00
   -3   21    2      5.82      0.00
   -2   21    2      6.03      0.00
   -1   21    2     -7.96      0.00
    0   21    2      8.15      0.00
    1   21    2      6.89      0.00
    2   21    2     -0.68      0.00
    3   21    2      8.46      0.00
    4   21    2     -2.04      0.00
    5   21    2     -0.44      0.00
    6   21    2      5.15      0.00
    7   21    2     -7.58      0.00
    8   21    2      4.89      0.00
    9   21    2     -5.43      0.00
   10   21    2      0.48      0.00
   11   21    2      6.84      0.00
   12   21    2     -1.41      0.00
   13   21    2     -2.28      0.00
   14   21    2     -1.99      0.00
   15   21    2      2.91      0.00
   16   21    2      5.21      0.00
   17   21    2     -5.13      0.00
   18   21    2      4.91      0.00
   19   21    2     -3.33      0.00
   20   21    2     -5.91      0.00
  -19   22    2      9.36      0.00
  -18   22    2     -1.09      0.00
  -17   22    2     -0.36      0.00
  -16   22    2      1.61      0.00
  -15   22    2     -3.21      0.00
  -14   22    2     -0.65      0.00
  -13   22    2     -4.38      0.00
  -12   22    2     -4.65      0.00
  -11   22    2      0.02      0.00
  -10   22    2      7.34      0.00
   -9   22    2     -0.60      0.00
   -8   22    2     -1.08      0.00
   -7   22    2     -8.96      0.00
   -6   22    2      1.83      0.00
   -5   22    2      2.67      0.00
   -4   22    2      5.91      0.00
   -3   22    2     -1.78      0.00
   -2   22    2     -4.88      0.00
   -1   22    2      6.45      0.00
    0   22    2      0.72      0.00
    1   22    2     -0.63      0.00
    2   22    2     -9.31      0.00
    3   22    2     -4.76      0.00
    4   22    2      0.25      0.00
    5   22    2     -1.84      0.00
    6   22    2      2.50      0.00
    7   22    2      4.02      0.00
    8   22    2      2.83      0.00
    9   22    2      6.35      0.00
   10   22    2     -0.34      0.00
   11   22    2     -1.55      0.00
   12   22    2     -1.47      0.00
   13   22    2     -6.55      0.00
   14   22    2      4.56      0.00
   15   22    2      5.32      0.00
   16   22    2     -1.62      0.00
   17   22    2     -5.12      0.00
   18   22    2     -6.05      0.00
   19   22    2      2.36      0.00
  -19   23    2      4.68      0.00
  -18   23    2      4.53      0.00
  -17   23    2     -8.10      0.00
  -16   23    2      3.00      0.00
  -15   23    2      2.20      0.00
  -14   23    2      2.05      0.00
  -13   23    2     -0.37      0.00
  -12   23    2     -1.45      0.00
  -11   23    2      1.93      0.00
  -10   23    2      2.35      0.00
   -9   23    2      7.75      0.00
   -8   23    2     -1.15      0.00
   -7   23    2      1.41      0.00
   -6   23    2      4.78      0.00
   -5   23    2      5.32      0.00
   -4   23    2      3.40      0.00
   -3   23    2     -4.13      0.00
   -2   23    2      4.13      0.00
   -1   23    2     -6.68      0.00
    0   23    2     -2.53      0.00
    1   23    2      0.65      0.00
    2   23    2     -3.14      0.00
    3   23    2     -7.47      0.00
    4   23    2     -3.98      0.00
    5   23    2      1.19      0.00
    6   23    2      2.17      0.00
    7   23    2     -2.52      0.00
    8   23    2     -9.34      0.00
    9   23    2      0.68      0.00
   10   23    2     -4.03      0.00
   11   23    2      0.99      0.00
   12   23    2      3.30      0.00
   13   23    2     -4.41      0.00
   14   23    2      7.64      0.00
   15   23    2      2.26      0.00
   16   23    2     -4.45      0.00
   17   23    2     -5.45      0.00
   18   23    2     -1.42      0.00
  -18   24    2     -4.35      0.00
  -17   24    2      1.02      0.00
  -16   24    2      0.57      0.00
  -15   24    2      6.64      0.00
  -14   24    2     -2.56      0.00
  -13   24    2      0.78      0.00
  -12   24    2     -5.86      0.00
  -11   24    2      3.32      0.00
  -10   24    2      3.19      0.00
   -9   24    2      0.65      0.00
   -8   24    2     -1.16      0.00
   -7   24    2     -5.37      0.00
   -6   24    2     -7.78      0.00
   -5   24    2     -5.67      0.00
   -4   24    2      0.72      0.00
   -3   24    2     -0.68      0.00
   -2   24    2      4.41      0.00
   -1   24    2      3.33      0.00
    0   24    2     -1.35      0.00
    1   24    2      0.43      0.00
    2   24    2      5.23      0.00
    3   24    2     -9.84      0.00
    4   24    2      5.32      0.00
    5   24    2     -4.85      0.00
    6   24    2     -0.68      0.00
    7   24    2     -4.95      0.00
    8   24    2     -2.87      0.00
    9   24    2     -2.25      0.00
   10   24    2      8.59      0.00
   11   24    2     -6.77      0.00
   12   24    2      2.90      0.00
   13   24    2      2.45      0.00
   14   24    2     -0.40      0.00
   15   24    2      5.97      0.00
   16   24    2      1.20      0.00
   17   24    2     -1.42      0.00
   18   24    2      2.49      0.00
  -18   25    2     -6.55      0.00
  -17   25    2     -3.08      0.00
  -16   25    2     -4.57      0.00
  -15   25    2     -5.09      0.00
  -14   25    2     -6.85      0.00
  -13   25    2     -2.47      0.00
  -12   25    2      0.39      0.00
  -11   25    2     -3.89      0.00
  -10   25    2      9.33      0.00
   -9   25    2      0.46      0.00
   -8   25    2      2.78      0.00
   -7   25    2     -7.08      0.00
   -6   25    2     -0.03      0.00
   -5   25    2      6.24      0.00
   -4   25    2      5.44      0.00
   -3   25    2     -0.15      0.00
   -2   25    2      8.40      0.00
   -1   25    2     -6.68      0.00
    0   25    2      5.02      0.00
    1   25    2      0.47      0.00
    2   25    2      0.62      0.00
    3   25    2      0.85      0.00
    4   25    2      5.22      0.00
    5   25    2      3.82      0.00
    6   25    2      4.37      0.00
    7   25    2      5.57      0.00
    8   25    2      5.44      0.00
    9   25    2      1.82      0.00
   10   25    2      1.90      0.00
   11   25    2      3.26      0.00
   12   25    2     -9.78      0.00
   13   25    2     -2.43      0.00
   14   25    2     -4.99      0.00
   15   25    2      1.08      0.00
   16   25    2      0.66      0.00
   17   25    2     -4.09      0.00
  -17   26    2     -2.22      0.00
  -16   26    2      1.82      0.00
  -15   26    2      4.82      0.00
  -14   26    2     -2.48      0.00
  -13   26    2     -5.28      0.00
  -12   26    2     -1.10      0.00
  -11   26    2     -2.14      0.00
  -10   26    2      2.63      0.00
   -9   26    2     -1.57      0.00
   -8   26    2      2.29      0.00
   -7   26    2     -1.19      0.00
   -6   26    2     -1.24      0.00
   -5   26    2      1.78      0.00
   -4   26    2     -2.60      0.00
   -3   26    2     -3.62      0.00
   -2   26    2     -7.76      0.00
   -1   26    2      4.95      0.00
    0   26    2      1.92      0.00
    1   26    2     -1.22      0.00
    2   26    2     -2.06      0.00
    3   26    2      0.37      0.00
    4   26    2     -1.28      0.00
    5   26    2      2.21      0.00
    6   26    2     -3.46      0.00
    7   26    2     -4.94      0.00
    8   26    2      1.55      0.00
    9   26    2      1.12      0.00
   10   26    2      0.54      0.00
   11   26    2     -3.33      0.00
   12   26    2     -0.27      0.00
   13   26    2     -3.25      0.00
   14   26    2      2.29      0.00
   15   26    2     10.47      0.00
   16   26    2    -10.15      0.00
   17   26    2     -3.02      0.00
  -16   27    2      0.92      0.00
  -15   27    2     -0.03      0.00
  -14   27    2      5.76      0.00
  -13   27    2     -4.86      0.00
  -12   27    2      3.15      0.00
  -11   27    2     -1.42      0.00
  -10   27    2     -0.41      0.00
   -9   27    2      3.23      0.00
   -8   27    2     -4.45      0.00
   -7   27    2      2.58      0.00
   -6   27    2     -2.97      0.00
   -5   27    2     -3.00      0.00
   -4   27    2     -1.30      0.00
   -3   27    2      1.72      0.00
   -2   27    2      4.58      0.00
   -1   27    2      4.11      0.00
    0   27    2      1.30      0.00
    1   27    2      7.27      0.00
    2   27    2      3.29      0.00
    3   27    2     -3.75      0.00
    4   27    2     -1.26      0.00
    5   27    2      5.32      0.00
    6   27    2     -3.90      0.00
    7   27    2      1.14      0.00
    8   27    2     -7.73      0.00
    9   27    2     11.97      0.00
   10   27    2     -4.23      0.00
   11   27    2      3.38      0.00
   12   27    2     -0.45      0.00
   13   27    2     -1.15      0.00
   14   27    2      4.36      0.00
   15   27    2      0.61      0.00
   16   27    2     -1.65      0.00
  -15   28    2      5.81      0.00
  -14   28    2     -5.51      0.00
  -13   28    2     -6.77      0.00
  -12   28    2     -3.93      0.00
  -11   28    2      1.20      0.00
  -10   28    2      0.06      0.00
   -9   28    2      1.91      0.00
   -8   28    2      2.10      0.00
   -7   28    2      0.55      0.00
   -6   28    2      3.44      0.00
   -5   28    2     -3.55      0.00
   -4   28    2     -1.31      0.00
   -3   28    2      2.75      0.00
   -2   28    2     -8.58      0.00
   -1   28    2      0.63      0.00
    0   28    2      5.17      0.00
    1   28    2     -4.77      0.00
    2   28    2      4.08      0.00
    3   28    2     -5.89      0.00
    4   28    2     -0.12      0.00
    5   28    2      2.63      0.00
    6   28    2     -2.86      0.00
    7   28    2      0.71      0.00
    8   28    2      4.65      0.00
    9   28    2     -0.55      0.00
   10   28    2      7.65      0.00
   11   28    2     -7.10      0.00
   12   28    2     -1.44      0.00
   13   28    2      2.09      0.00
   14   28    2     -4.33      0.00
   15   28    2      2.96      0.00
  -15   29    2    -12.71      0.00
  -14   29    2     -6.43      0.00
  -13   29    2     -3.32      0.00
  -12   29    2      0.05      0.00
  -11   29    2      1.82      0.00
  -10   29    2      3.83      0.00
   -9   29    2      1.29      0.00
   -8   29    2      2.67      0.00
   -7   29    2     -1.21      0.00
   -6   29    2      5.32      0.00
   -5   29    2      2.89      0.00
   -4   29    2     -9.08      0.00
   -3   29    2      1.68      0.00
   -2   29    2      2.76      0.00
   -1   29    2      2.30      0.00
    0   29    2      3.55      0.00
    1   29    2      2.69      0.00
    2   29    2     -0.11      0.00
    3   29    2      0.18      0.00
    4   29    2      4.67      0.00
    5   29    2     -2.49      0.00
    6   29    2     -3.82      0.00
    7   29    2      0.83      0.00
    8   29    2      2.11      0.00
    9   29    2      3.14      0.00
   10   29    2      2.49      0.00
   11   29    2     -1.70      0.00
   12   29    2      2.28      0.00
   13   29    2      2.64      0.00
   14   29    2     -1.16      0.00
  -14   30    2      5.67      0.00
  -13   30    2      4.42      0.00
  -12   30    2     -3.71      0.00
  -11   30    2     -2.74      0.00
  -10   30    2     -3.48      0.00
   -9   30    2     -5.49      0.00
   -8   30    2      3.55      0.00
   -7   30    2      2.72      0.00
   -6   30    2     -0.21      0.00
   -5   30    2      7.04      0.00
   -4   30    2      2.13      0.00
   -3   30    2      2.73      0.00
   -2   30    2      3.38      0.00
   -1   30    2     -0.08      0.00
    0   30    2      6.27      0.00
    1   30    2      2.26      0.00
    2   30    2     -5.39      0.00
    3   30    2      8.16      0.00
    4   30    2      0.54      0.00
    5   30    2     -1.63      0.00
    6   30    2      5.49      0.00
    7   30    2     -1.25      0.00
    8   30    2      3.98      0.00
    9   30    2     -0.23      0.00
   10   30    2      5.23      0.00
   11   30    2     -1.09      0.00
   12   30    2     -4.82      0.00
   13   30    2     -4.12      0.00
  -12   31    2     -1.78      0.00
  -11   31    2    -11.51      0.00
  -10   31    2     -4.30      0.00
   -9   31    2     -0.46      0.00
   -8   31    2     -5.06      0.00
   -7   31    2      1.69      0.00
   -6   31    2      3.65      0.00
   -5   31    2     -1.62      0.00
   -4   31    2      3.22      0.00
   -3   31    2     -0.75      0.00
   -2   31    2     11.88      0.00
   -1   31    2      4.59      0.00
    0   31    2      6.47      0.00
    1   31    2      6.43      0.00
    2   31    2      3.73      0.00
    3   31    2      6.43      0.00
    4   31    2     -2.94      0.00
    5   31    2      5.98      0.00
    6   31    2     -2.32      0.00
    7   31    2      1.10      0.00
    8   31    2      5.78      0.00
    9   31    2     10.88      0.00
   10   31    2     -3.40      0.00
   11   31    2      8.47      0.00
   12   31    2     -2.52      0.00
  -11   32    2      1.60      0.00
  -10   32    2      5.45      0.00
   -9   32    2     -1.79      0.00
   -8   32    2      4.49      0.00
   -7   32    2     -4.06      0.00
   -6   32    2      0.55      0.00
   -5   32    2     -4.40      0.00
   -4   32    2     -4.80      0.00
   -3   32    2     -0.75      0.00
   -2   32    2     -4.91      0.00
   -1   32    2     -4.27      0.00
    0   32    2      1.81      0.00
    1   32    2      2.85      0.00
    2   32    2      3.38      0.00
    3   32    2      3.48      0.00
    4   32    2      3.47      0.00
    5   32    2     -7.10      0.00
    6   32    2      1.60      0.00
    7   32    2      6.83      0.00
    8   32    2      2.96      0.00
    9   32    2      3.82      0.00
   10   32    2     -2.60      0.00
   11   32    2      0.77      0.00
  -10   33    2     -3.96      0.00
   -9   33    2     -4.09      0.00
   -8   33    2      0.93      0.00
   -7   33    2      1.68      0.00
   -6   33    2      7.69      0.00
   -5   33    2      8.03      0.00
   -4   33    2      1.34      0.00
   -3   33    2      7.50      0.00
   -2   33    2     -2.65      0.00
   -1   33    2      5.94      0.00
    0   33    2     -5.71      0.00
    1   33    2      3.67      0.00
    2   33    2     -1.22      0.00
    3   33    2     -4.54      0.00
    4   33    2     -1.39      0.00
    5   33    2     -1.80      0.00
    6   33    2     -6.92      0.00
    7   33    2      8.87      0.00
    8   33    2      0.06      0.00
    9   33    2      5.09      0.00
   10   33    2     -0.94      0.00
   -8   34    2      4.75      0.00
   -7   34    2      1.52      0.00
   -6   34    2     -0.74      0.00
   -5   34    2      3.59      0.00
   -4   34    2      5.85      0.00
   -3   34    2      3.75      0.00
   -2   34    2      9.67      0.00
   -1   34    2      1.97      0.00
    0   34    2      4.14      0.00
    1   34    2      1.71      0.00
    2   34    2     -1.74      0.00
    3   34    2     -5.79      0.00
    4   34    2      3.33      0.00
    5   34    2     -6.93      0.00
    6   34    2      1.90      0.00
    7   34    2      5.78      0.00
    8   34    2     -2.21      0.00
   -6   35    2      0.37      0.00
   -5   35    2      1.04      0.00
   -4   35    2      7.11      0.00
   -3   35    2     -0.69      0.00
   -2   35    2      3.61      0.00
   -1   35    2      0.52      0.00
    0   35    2      0.48      0.00
    1   35    2      1.24      0.00
    2   35    2     12.54      0.00
    3   35    2      9.86      0.00
    4   35    2     -3.68      0.00
    5   35    2      9.58      0.00
    6   35    2     -0.80      0.00
   -3   36    2      5.51      0.00
   -2   36    2      1.63      0.00
   -1   36    2      4.93      0.00
    0   36    2     -0.15      0.00
    1   36    2      3.97      0.00
    2   36    2      7.71      0.00
  -23    0    3      9.14      0.00
  -21    0    3     -0.01      0.00
  -19    0    3     -1.43      0.00
  -17    0    3      0.71      0.00
  -15    0    3     15.03      0.00
  -13    0    3     -4.85      0.00
  -11    0    3    -26.88      0.00
   -9    0    3     -2.80      0.00
   -7    0    3    -28.45      0.00
   -5    0    3    -30.42      0.00
   -3    0    3    181.05      0.00
   -1    0    3   -245.10      0.00
    1    0    3    144.98      0.00
    3    0    3   -115.93      0.00
    5    0    3     30.41      0.00
    7    0    3    -29.49      0.00
    9    0    3    -11.19      0.00
   11    0    3    -15.27      0.00
   13    0    3     -5.46      0.00
   15    0    3     19.20      0.00
   17    0    3     -1.32      0.00
   19    0    3     -2.72      0.00
   21    0    3     -1.96      0.00
   23    0    3     -1.81      0.00
  -24    1    3     -2.15      0.00
  -23    1    3     -5.82      0.00
  -22    1    3     -2.07      0.00
  -21    1    3     -1.46      0.00
  -20    1    3      5.41      0.00
  -19    1    3      3.70      0.00
  -18    1    3      2.12      0.00
  -17    1    3      6.45      0.00
  -16    1    3     -4.76      0.00
  -15    1    3      2.99      0.00
  -14    1    3      1.13      0.00
  -13    1    3    -14.86      0.00
  -12    1    3     13.81      0.00
  -11    1    3      0.46      0.00
  -10    1    3      9.09      0.00
   -9    1    3     15.56      0.00
   -8    1    3     -2.89      0.00
   -7    1    3    -46.97      0.00
   -6    1    3     25.72      0.00
   -5    1    3     51.69      0.00
   -4    1    3     23.96      0.00
   -3    1    3    -23.05      0.00
   -2    1    3    -17.45      0.00
   -1    1    3    -83.54      0.00
    0    1    3     77.62      0.00
    1    1    3     39.19      0.00
    2    1    3     83.04      0.00
    3    1    3    -39.91      0.00
    4    1    3     -1.83      0.00
    5    1    3     22.41      0.00
    6    1    3      8.38      0.00
    7    1    3    -12.72      0.00
    8    1    3    -15.54      0.00
    9    1    3     -5.86      0.00
   10    1    3     37.24      0.00
   11    1    3    -14.08      0.00
   12    1    3      8.27      0.00
   13    1    3      8.35      0.00
   14    1    3      1.57      0.00
   15    1    3      2.56      0.00
   16    1    3     -5.12      0.00
   17    1    3      1.78      0.00
   18    1    3      0.51      0.00
   19    1    3      0.55      0.00
   20    1    3     -3.60      0.00
   21    1    3      3.57      0.00
   22    1    3     -9.55      0.00
   23    1    3      4.58      0.00
   24    1    3     -0.32      0.00
  -24    2    3      0.87      0.00
  -23    2    3     -8.17      0.00
  -22    2    3      4.11      0.00
  -21    2    3     -4.66      0.00
  -20    2    3      1.52      0.00
  -19    2    3      1.89      0.00
  -18    2    3     -2.99      0.00
  -17    2    3      2.91      0.00
  -16    2    3      0.89      0.00
  -15    2    3      1.88      0.00
  -14    2    3     17.13      0.00
  -13    2    3     10.51      0.00
  -12    2    3      1.86      0.00
  -11    2    3     28.23      0.00
  -10    2    3    -18.05      0.00
   -9    2    3    -14.95      0.00
   -8    2    3      0.32      0.00
   -7    2    3      6.72      0.00
   -6    2    3      2.97      0.00
   -5    2    3      8.15      0.00
   -4    2    3      1.70      0.00
   -3    2    3    -74.79      0.00
   -2    2    3     85.86      0.00
   -1    2    3   -170.08      0.00
    0    2    3     -8.79      0.00
    1    2    3     92.99      0.00
    2    2    3    -53.44      0.00
    3    2    3     90.25      0.00
    4    2    3     37.23      0.00
    5    2    3     75.67      0.00
    6    2    3     -7.93      0.00
    7    2    3    -44.87      0.00
    8    2    3     12.98      0.00
    9    2    3      5.81      0.00
   10    2    3     -4.96      0.00
   11    2    3     20.83      0.00
   12    2    3      2.11      0.00
   13    2    3     -0.89      0.00
   14    2    3     -5.90      0.00
   15    2    3     -0.86      0.00
   16    2    3      6.12      0.00
   17    2    3      1.32      0.00
   18    2    3      0.50      0.00
   19    2    3      5.82      0.00
   20    2    3     -3.18      0.00
   21    2    3     -6.91      0.00
   22    2    3      0.97      0.00
   23    2    3     -1.77      0.00
   24    2    3      2.21      0.00
  -24    3    3      4.63      0.00
  -23    3    3      2.84      0.00
  -22    3    3      2.66      0.00
  -21    3    3      2.49      0.00
  -20    3    3     -6.86      0.00
  -19    3    3     -1.69      0.00
  -18    3    3     -2.49      0.00
  -17    3    3     -4.91      0.00
  -16    3    3      6.27      0.00
  -15    3    3    -15.67      0.00
  -14    3    3      4.05      0.00
  -13    3    3      8.96      0.00
  -12    3    3     -6.54      0.00
  -11    3    3    -10.58      0.00
  -10    3    3      8.61      0.00
   -9    3    3     32.97      0.00
   -8    3    3     12.23      0.00
   -7    3    3     21.25      0.00
   -6    3    3    -35.35      0.00
   -5    3    3     24.31      0.00
   -4    3    3     11.28      0.00
   -3    3    3    -33.87      0.00
   -2    3    3    -44.74      0.00
   -1    3    3     20.71      0.00
    0    3    3    -29.44      0.00
    1    3    3    -40.61      0.00
    2    3    3    108.06      0.00
    3    3    3     51.85      0.00
    4    3    3     19.80      0.00
    5    3    3     -5.29      0.00
    6    3    3     14.03      0.00
    7    3    3     19.90      0.00
    8    3    3     -8.48      0.00
    9    3    3     -5.71      0.00
   10    3    3     10.30      0.00
   11    3    3      3.40      0.00
   12    3    3    -11.90      0.00
   13    3    3      6.79      0.00
   14    3    3      9.48      0.00
   15    3    3     -4.30      0.00
   16    3    3      2.55      0.00
   17    3    3     -2.78      0.00
   18    3    3     -4.84      0.00
   19    3    3     -1.22      0.00
   20    3    3     -1.56      0.00
   21    3    3     -2.27      0.00
   22    3    3     -1.54      0.00
   23    3    3     -3.84      0.00
   24    3    3      2.35      0.00
  -24    4    3      1.97      0.00
  -23    4    3     -1.71      0.00
  -22    4    3     -8.96      0.00
  -21    4    3      1.36      0.00
  -20    4    3      3.70      0.00
  -19    4    3      7.01      0.00
  -18    4    3     -0.39      0.00
  -17    4    3     -1.15      0.00
  -16    4    3      3.94      0.00
  -15    4    3     -0.91      0.00
  -14    4    3      0.52      0.00
  -13    4    3      1.88      0.00
  -12    4    3     -1.34      0.00
  -11    4    3      3.09      0.00
  -10    4    3      5.79      0.00
   -9    4    3      3.09      0.00
   -8    4    3      2.19      0.00
   -7    4    3    -35.57      0.00
   -6    4    3     -8.94      0.00
   -5    4    3      2.72      0.00
   -4    4    3     56.06      0.00
   -3    4    3     69.55      0.00
   -2    4    3     -9.85      0.00
   -1    4    3    -72.30      0.00
    0    4    3     12.30      0.00
    1    4    3    132.31      0.00
    2    4    3    -35.49      0.00
    3    4    3    -70.22      0.00
    4    4    3    -27.08      0.00
    5    4    3     -6.33      0.00
    6    4    3     18.03      0.00
    7    4    3     -1.56      0.00
    8    4    3     29.48      0.00
    9    4    3     11.05      0.00
   10    4    3    -17.31      0.00
   11    4    3     17.18      0.00
   12    4    3      6.14      0.00
   13    4    3     -7.35      0.00
   14    4    3      5.10      0.00
   15    4    3      3.18      0.00
   16    4    3     -2.93      0.00
   17    4    3     -0.75      0.00
   18    4    3      1.90      0.00
   19    4    3      3.59      0.00
   20    4    3      3.06      0.00
   21    4    3     -2.97      0.00
   22    4    3      4.65      0.00
   23    4    3     -6.04      0.00
   24    4    3    -11.61      0.00
  -24    5    3     -8.01      0.00
  -23    5    3      3.50      0.00
  -22    5    3     -4.92      0.00
  -21    5    3      5.60      0.00
  -20    5    3      2.62      0.00
  -19    5    3      3.06      0.00
  -18    5    3      3.15      0.00
  -17    5    3     -1.56      0.00
  -16    5    3      7.18      0.00
  -15    5    3      3.19      0.00
  -14    5    3      5.14      0.00
  -13    5    3      6.66      0.00
  -12    5    3     -5.91      0.00
  -11    5    3    -18.19      0.00
  -10    5    3     -1.71      0.00
   -9    5    3      6.84      0.00
   -8    5    3     -8.57      0.00
   -7    5    3    -14.56      0.00
   -6    5    3     34.68      0.00
   -5    5    3     50.15      0.00
   -4    5    3     26.52      0.00
   -3    5    3    -13.37      0.00
   -2    5    3    -17.69      0.00
   -1    5    3     25.82      0.00
    0    5    3      6.08      0.00
    1    5    3     43.85      0.00
    2    5    3      5.51      0.00
    3    5    3     11.57      0.00
    4    5    3     19.92      0.00
    5    5    3     19.27      0.00
    6    5    3     37.67      0.00
    7    5    3     -8.36      0.00
    8    5    3    -42.42      0.00
    9    5    3    -10.41      0.00
   10    5    3      0.34      0.00
   11    5    3    -12.71      0.00
   12    5    3      5.64      0.00
   13    5    3      8.30      0.00
   14    5    3      1.25      0.00
   15    5    3     -0.90      0.00
   16    5    3      3.36      0.00
   17    5    3      0.15      0.00
   18    5    3      0.34      0.00
   19    5    3     -1.35      0.00
   20    5    3      1.73      0.00
   21    5    3      0.87      0.00
   22    5    3     -3.59      0.00
   23    5    3      7.28      0.00
   24    5    3     -1.52      0.00
  -24    6    3      3.44      0.00
  -23    6    3      2.12      0.00
  -22    6    3      1.99      0.00
  -21    6    3     -1.85      0.00
  -20    6    3      3.80      0.00
  -19    6    3     -0.49      0.00
  -18    6    3      1.63      0.00
  -17    6    3     -1.10      0.00
  -16    6    3      0.78      0.00
  -15    6    3      3.16      0.00
  -14    6    3      5.16      0.00
  -13    6    3      2.94      0.00
  -12    6    3     -4.56      0.00
  -11    6    3      8.84      0.00
  -10    6    3      3.54      0.00
   -9    6    3     18.39      0.00
   -8    6    3     15.55      0.00
   -7    6    3    -25.74      0.00
   -6    6    3     -1.86      0.00
   -5    6    3    -39.42      0.00
   -4    6    3    -16.51      0.00
   -3    6    3    -71.14      0.00
   -2    6    3     37.17      0.00
   -1    6    3    -17.39      0.00
    0    6    3    -77.77      0.00
    1    6    3      3.65      0.00
    2    6    3    -36.72      0.00
    3    6    3     46.02      0.00
    4    6    3     74.50      0.00
    5    6    3    -28.32      0.00
    6    6    3     -9.00      0.00
    7    6    3    -12.05      0.00
    8    6    3      4.33      0.00
    9    6    3      6.38      0.00
   10    6    3     -8.41      0.00
   11    6    3     23.03      0.00
   12    6    3      1.27      0.00
   13    6    3     -9.29      0.00
   14    6    3     -3.01      0.00
   15    6    3     -0.93      0.00
   16    6    3      2.73      0.00
   17    6    3     -2.24      0.00
   18    6    3      3.45      0.00
   19    6    3      0.99      0.00
   20    6    3      3.37      0.00
   21    6    3     -3.52      0.00
   22    6    3      2.67      0.00
   23    6    3      7.60      0.00
   24    6    3     10.96      0.00
  -24    7    3    -11.16      0.00
  -23    7    3     -1.53      0.00
  -22    7    3     -5.15      0.00
  -21    7    3     -3.24      0.00
  -20    7    3     -4.67      0.00
  -19    7    3     -3.67      0.00
  -18    7    3      1.81      0.00
  -17    7    3      3.62      0.00
  -16    7    3      2.23      0.00
  -15    7    3      1.92      0.00
  -14    7    3      3.89      0.00
  -13    7    3      2.07      0.00
  -12    7    3     -5.45      0.00
  -11    7    3     -8.95      0.00
  -10    7    3     17.22      0.00
   -9    7    3     18.28      0.00
   -8    7    3     -1.41      0.00
   -7    7    3    -12.92      0.00
   -6    7    3    -40.73      0.00
   -5    7    3     39.79      0.00
   -4    7    3     33.65      0.00
   -3    7    3      3.01      0.00
   -2    7    3    -32.63      0.00
   -1    7    3      1.32      0.00
    0    7    3    -12.36      0.00
    1    7    3    -50.14      0.00
    2    7    3     64.40      0.00
    3    7    3    -37.94      0.00
    4    7    3      3.36      0.00
    5    7    3    -27.24      0.00
    6    7    3     17.94      0.00
    7    7    3     39.77      0.00
    8    7    3     12.38      0.00
    9    7    3      1.74      0.00
   10    7    3      5.64      0.00
   11    7    3    -12.65      0.00
   12    7    3     -2.08      0.00
   13    7    3      0.44      0.00
   14    7    3     -1.98      0.00
   15    7    3     -1.50      0.00
   16    7    3      2.85      0.00
   17    7    3      3.06      0.00
   18    7    3     -2.21      0.00
   19    7    3      0.31      0.00
   20    7    3      1.09      0.00
   21    7    3      5.11      0.00
   22    7    3     -4.91      0.00
   23    7    3     -3.94      0.00
  -24    8    3      4.64      0.00
  -23    8    3     -5.24      0.00
  -22    8    3      1.77      0.00
  -21    8    3      0.28      0.00
  -20    8    3      6.44      0.00
  -19    8    3      2.50      0.00
  -18    8    3     -3.47      0.00
  -17    8    3      5.75      0.00
  -16    8    3      3.76      0.00
  -15    8    3     -3.85      0.00
  -14    8    3     -2.48      0.00
  -13    8    3     -0.38      0.00
  -12    8    3     -4.89      0.00
  -11    8    3     -6.48      0.00
  -10    8    3     17.07      0.00
   -9    8    3      4.73      0.00
   -8    8    3      4.41      0.00
   -7    8    3    -22.97      0.00
   -6    8    3      4.20      0.00
   -5    8    3     -3.20      0.00
   -4    8    3      1.89      0.00
   -3    8    3    -32.46      0.00
   -2    8    3    -40.00      0.00
   -1    8    3      8.08      0.00
    0    8    3     31.01      0.00
    1    8    3     12.79      0.00
    2    8    3     37.50      0.00
    3    8    3     -7.56      0.00
    4    8    3     13.80      0.00
    5    8    3     28.30      0.00
    6    8    3     -0.96      0.00
    7    8    3     24.52      0.00
    8    8    3    -11.71      0.00
    9    8    3    -28.39      0.00
   10    8    3     -2.71      0.00
   11    8    3      6.04      0.00
   12    8    3     10.31      0.00
   13    8    3     -5.62      0.00
   14    8    3      8.53      0.00
   15    8    3      5.92      0.00
   16    8    3     -1.12      0.00
   17    8    3     -2.64      0.00
   18    8    3      3.20      0.00
   19    8    3      4.20      0.00
   20    8    3      0.73      0.00
   21    8    3      5.42      0.00
   22    8    3     -1.05      0.00
   23    8    3      1.28      0.00
  -24    9    3     -4.36      0.00
  -23    9    3      2.51      0.00
  -22    9    3      1.26      0.00
  -21    9    3     -0.78      0.00
  -20    9    3     -4.07      0.00
  -19    9    3      1.64      0.00
  -18    9    3     -0.04      0.00
  -17    9    3     -0.53      0.00
  -16    9    3      6.36      0.00
  -15    9    3      2.88      0.00
  -14    9    3      1.75      0.00
  -13    9    3      4.68      0.00
  -12    9    3      2.36      0.00
  -11    9    3     -0.14      0.00
  -10    9    3     10.86      0.00
   -9    9    3      3.30      0.00
   -8    9    3     -8.82      0.00
   -7    9    3     -9.09      0.00
   -6    9    3    -11.83      0.00
   -5    9    3    -19.50      0.00
   -4    9    3    -17.85      0.00
   -3    9    3     26.25      0.00
   -2    9    3    -28.03      0.00
   -1    9    3     -5.07      0.00
    0    9    3     12.83      0.00
    1    9    3    -24.21      0.00
    2    9    3     11.69      0.00
    3    9    3     26.83      0.00
    4    9    3    -21.84      0.00
    5    9    3     11.06      0.00
    6    9    3     -9.89      0.00
    7    9    3     -7.07      0.00
    8    9    3      0.04      0.00
    9    9    3     -5.02      0.00
   10    9    3     17.87      0.00
   11    9    3     -1.67      0.00
   12    9    3      2.94      0.00
   13    9    3     -0.02      0.00
   14    9    3     -8.82      0.00
   15    9    3     -2.41      0.00
   16    9    3      5.42      0.00
   17    9    3     -0.67      0.00
   18    9    3     -0.35      0.00
   19    9    3      2.68      0.00
   20    9    3      0.02      0.00
   21    9    3     -0.18      0.00
   22    9    3      7.45      0.00
   23    9    3      7.60      0.00
  -23   10    3      1.55      0.00
  -22   10    3     -2.27      0.00
  -21   10    3      0.21      0.00
  -20   10    3     -0.92      0.00
  -19   10    3     -3.13      0.00
  -18   10    3      5.88      0.00
  -17   10    3     -0.87      0.00
  -16   10    3      9.74      0.00
  -15   10    3      3.61      0.00
  -14   10    3     -5.98      0.00
  -13   10    3      4.16      0.00
  -12   10    3     -6.14      0.00
  -11   10    3    -11.51      0.00
  -10   10    3      2.16      0.00
   -9   10    3     11.68      0.00
   -8   10    3      3.39      0.00
   -7   10    3    -32.46      0.00
   -6   10    3     12.83      0.00
   -5   10    3     15.00      0.00
   -4   10    3    -27.30      0.00
   -3   10    3     -2.48      0.00
   -2   10    3     16.05      0.00
   -1   10    3    -28.90      0.00
    0   10    3    -19.71      0.00
    1   10    3     -7.76      0.00
    2   10    3      7.41      0.00
    3   10    3     23.76      0.00
    4   10    3     -2.45      0.00
    5   10    3    -10.64      0.00
    6   10    3      4.49      0.00
    7   10    3     17.04      0.00
    8   10    3     -3.66      0.00
    9   10    3     -1.64      0.00
   10   10    3    -12.79      0.00
   11   10    3      3.45      0.00
   12   10    3    -14.31      0.00
   13   10    3     -6.14      0.00
   14   10    3     -0.07      0.00
   15   10    3      4.63      0.00
   16   10    3     -0.69      0.00
   17   10    3     -2.34      0.00
   18   10    3      0.27      0.00
   19   10    3     -2.08      0.00
   20   10    3     11.00      0.00
   21   10    3     -2.10      0.00
   22   10    3      9.32      0.00
   23   10    3      3.19      0.00
  -23   11    3      1.23      0.00
  -22   11    3     -2.44      0.00
  -21   11    3      9.30      0.00
  -20   11    3      5.13      0.00
  -19   11    3      0.09      0.00
  -18   11    3      6.36      0.00
  -17   11    3     -0.92      0.00
  -16   11    3     -8.13      0.00
  -15   11    3      1.51      0.00
  -14   11    3     -1.12      0.00
  -13   11    3     -6.78      0.00
  -12   11    3      9.24      0.00
  -11   11    3      7.43      0.00
  -10   11    3     12.34      0.00
   -9   11    3      3.45      0.00
   -8   11    3     12.03      0.00
   -7   11    3    -17.19      0.00
   -6   11    3    -46.50      0.00
   -5   11    3     12.24      0.00
   -4   11    3      6.39      0.00
   -3   11    3    -44.54      0.00
   -2   11    3     -0.42      0.00
   -1   11    3    -35.60      0.00
    0   11    3     33.48      0.00
    1   11    3      8.19      0.00
    2   11    3     -5.41      0.00
    3   11    3      2.96      0.00
    4   11    3    -12.24      0.00
    5   11    3      2.15      0.00
    6   11    3     11.59      0.00
    7   11    3      3.59      0.00
    8   11    3      2.55      0.00
    9   11    3     -2.76      0.00
   10   11    3     -4.14      0.00
   11   11    3     -0.99      0.00
   12   11    3      8.39      0.00
   13   11    3     -0.37      0.00
   14   11    3     -2.49      0.00
   15   11    3     -2.32      0.00
   16   11    3      3.52      0.00
   17   11    3      0.37      0.00
   18   11    3     -4.70      0.00
   19   11    3      2.00      0.00
   20   11    3      6.64      0.00
   21   11    3     -1.46      0.00
   22   11    3     -4.34      0.00
   23   11    3     -0.68      0.00
  -23   12    3     -0.30      0.00
  -22   12    3      8.44      0.00
  -21   12    3     -1.37      0.00
  -20   12    3     -0.10      0.00
  -19   12    3     -3.72      0.00
  -18   12    3     -1.35      0.00
  -17   12    3      6.07      0.00
  -16   12    3      2.66      0.00
  -15   12    3     -0.88      0.00
  -14   12    3      6.10      0.00
  -13   12    3      0.91      0.00
  -12   12    3     -2.52      0.00
  -11   12    3     -9.05      0.00
  -10   12    3      9.02      0.00
   -9   12    3    -10.92      0.00
   -8   12    3     -6.25      0.00
   -7   12    3      4.72      0.00
   -6   12    3     -8.68      0.00
   -5   12    3     -3.37      0.00
   -4   12    3      5.06      0.00
   -3   12    3    -42.60      0.00
   -2   12    3      2.60      0.00
   -1   12    3    -10.96      0.00
    0   12    3     -9.41      0.00
    1   12    3      2.53      0.00
    2   12    3     -3.25      0.00
    3   12    3      1.31      0.00
    4   12    3      4.99      0.00
    5   12    3     12.31      0.00
    6   12    3    -10.44      0.00
    7   12    3     14.82      0.00
    8   12    3    -18.22      0.00
    9   12    3     -1.69      0.00
   10   12    3     11.35      0.00
   11   12    3      1.33      0.00
   12   12    3     -1.99      0.00
   13   12    3     -5.46      0.00
   14   12    3      1.74      0.00
   15   12    3      0.94      0.00
   16   12    3      0.64      0.00
   17   12    3      1.27      0.00
   18   12    3      3.83      0.00
   19   12    3     -2.29      0.00
   20   12    3      3.22      0.00
   21   12    3      2.62      0.00
   22   12    3     -0.23      0.00
   23   12    3      6.14      0.00
  -23   13    3     -5.11      0.00
  -22   13    3      7.05      0.00
  -21   13    3     -6.29      0.00
  -20   13    3     -4.33      0.00
  -19   13    3      2.90      0.00
  -18   13    3     -3.90      0.00
  -17   13    3      4.09      0.00
  -16   13    3      4.90      0.00
  -15   13    3     -4.23      0.00
  -14   13    3      4.34      0.00
  -13   13    3     -9.49      0.00
  -12   13    3     -0.82      0.00
  -11   13    3      4.30      0.00
  -10   13    3     -2.20      0.00
   -9   13    3      9.38      0.00
   -8   13    3     -8.54      0.00
   -7   13    3     15.67      0.00
   -6   13    3    -13.37      0.00
   -5   13    3    -42.69      0.00
   -4   13    3     17.58      0.00
   -3   13    3      2.23      0.00
   -2   13    3    -32.00      0.00
   -1   13    3    -12.03      0.00
    0   13    3     -5.17      0.00
    1   13    3     15.46      0.00
    2   13    3     22.21      0.00
    3   13    3     27.33      0.00
    4   13    3     -7.70      0.00
    5   13    3     -1.32      0.00
    6   13    3     -7.52      0.00
    7   13    3    -15.20      0.00
    8   13    3      8.62      0.00
    9   13    3    -10.53      0.00
   10   13    3      1.97      0.00
   11   13    3      5.27      0.00
   12   13    3      1.27      0.00
   13   13    3      1.39      0.00
   14   13    3     -0.09      0.00
   15   13    3      3.20      0.00
   16   13    3      0.62      0.00
   17   13    3      1.83      0.00
   18   13    3     -5.54      0.00
   19   13    3     -2.37      0.00
   20   13    3      1.63      0.00
   21   13    3      6.11      0.00
   22   13    3      3.20      0.00
  -23   14    3    -11.45      0.00
  -22   14    3      1.15      0.00
  -21   14    3      4.99      0.00
  -20   14    3      2.50      0.00
  -19   14    3     -1.30      0.00
  -18   14    3     -1.36      0.00
  -17   14    3     -1.88      0.00
  -16   14    3      3.54      0.00
  -15   14    3     -6.28      0.00
  -14   14    3     -2.23      0.00
  -13   14    3     12.79      0.00
  -12   14    3      1.23      0.00
  -11   14    3      3.15      0.00
  -10   14    3      4.17      0.00
   -9   14    3     16.28      0.00
   -8   14    3    -15.54      0.00
   -7   14    3    -15.04      0.00
   -6   14    3      5.84      0.00
   -5   14    3      1.06      0.00
   -4   14    3    -11.93      0.00
   -3   14    3     11.91      0.00
   -2   14    3    -11.45      0.00
   -1   14    3      1.25      0.00
    0   14    3    -11.45      0.00
    1   14    3     24.04      0.00
    2   14    3      6.23      0.00
    3   14    3     -7.31      0.00
    4   14    3     -1.38      0.00
    5   14    3    -11.60      0.00
    6   14    3     21.57      0.00
    7   14    3      9.95      0.00
    8   14    3     -2.36      0.00
    9   14    3     14.32      0.00
   10   14    3     -0.43      0.00
   11   14    3     -1.59      0.00
   12   14    3    -11.67      0.00
   13   14    3     -5.99      0.00
   14   14    3     -3.43      0.00
   15   14    3      5.48      0.00
   16   14    3     -3.94      0.00
   17   14    3     -2.53      0.00
   18   14    3      4.60      0.00
   19   14    3      0.62      0.00
   20   14    3      2.86      0.00
   21   14    3     -4.90      0.00
   22   14    3      2.03      0.00
  -22   15    3      3.06      0.00
  -21   15    3      5.43      0.00
  -20   15    3      1.08      0.00
  -19   15    3      3.60      0.00
  -18   15    3      3.29      0.00
  -17   15    3     -1.57      0.00
  -16   15    3      1.81      0.00
  -15   15    3     -2.26      0.00
  -14   15    3     -1.47      0.00
  -13   15    3     -2.60      0.00
  -12   15    3      3.87      0.00
  -11   15    3     -4.74      0.00
  -10   15    3     -9.85      0.00
   -9   15    3      1.43      0.00
   -8   15    3     10.55      0.00
   -7   15    3     -3.75      0.00
   -6   15    3      0.60      0.00
   -5   15    3      8.95      0.00
   -4   15    3      9.89      0.00
   -3   15    3    -14.64      0.00
   -2   15    3    -20.52      0.00
   -1   15    3    -11.30      0.00
    0   15    3     -4.20      0.00
    1   15    3      5.63      0.00
    2   15    3     -8.74      0.00
    3   15    3      0.14      0.00
    4   15    3     12.88      0.00
    5   15    3      7.62      0.00
    6   15    3      5.45      0.00
    7   15    3     -7.76      0.00
    8   15    3     -4.14      0.00
    9   15    3      0.20      0.00
   10   15    3     -8.46      0.00
   11   15    3      0.95      0.00
   12   15    3     -2.21      0.00
   13   15    3      0.26      0.00
   14   15    3     -0.71      0.00
   15   15    3     -2.63      0.00
   16   15    3      2.49      0.00
   17   15    3     -5.48      0.00
   18   15    3     -1.57      0.00
   19   15    3     -0.33      0.00
   20   15    3      0.97      0.00
   21   15    3     -1.91      0.00
   22   15    3     -1.70      0.00
  -22   16    3      1.19      0.00
  -21   16    3      2.66      0.00
  -20   16    3     -3.03      0.00
  -19   16    3     -4.19      0.00
  -18   16    3      1.69      0.00
  -17   16    3     -2.72      0.00
  -16   16    3     -5.54      0.00
  -15   16    3     -0.49      0.00
  -14   16    3      1.91      0.00
  -13   16    3      5.49      0.00
  -12   16    3      1.97      0.00
  -11   16    3     -4.44      0.00
  -10   16    3     -2.05      0.00
   -9   16    3     -1.09      0.00
   -8   16    3      2.80      0.00
   -7   16    3      3.34      0.00
   -6   16    3     -4.78      0.00
   -5   16    3      0.60      0.00
   -4   16    3     -4.85      0.00
   -3   16    3     -3.32      0.00
   -2   16    3     -1.29      0.00
   -1   16    3     -1.75      0.00
    0   16    3      6.85      0.00
    1   16    3     16.93      0.00
    2   16    3      6.73      0.00
    3   16    3      0.56      0.00
    4   16    3      7.01      0.00
    5   16    3     -1.27      0.00
    6   16    3    -11.07      0.00
    7   16    3     -7.48      0.00
    8   16    3     -8.47      0.00
    9   16    3      4.91      0.00
   10   16    3      0.97      0.00
   11   16    3      5.61      0.00
   12   16    3      1.02      0.00
   13   16    3      3.01      0.00
   14   16    3      3.37      0.00
   15   16    3     -0.80      0.00
   16   16    3     -0.43      0.00
   17   16    3     -5.53      0.00
   18   16    3     -3.98      0.00
   19   16    3     -1.05      0.00
   20   16    3     -2.70      0.00
   21   16    3      1.26      0.00
  -22   17    3     -0.10      0.00
  -21   17    3     -1.31      0.00
  -20   17    3      1.48      0.00
  -19   17    3     -0.02      0.00
  -18   17    3     -1.43      0.00
  -17   17    3      0.36      0.00
  -16   17    3     -0.26      0.00
  -15   17    3     -0.49      0.00
  -14   17    3      4.07      0.00
  -13   17    3     -2.27      0.00
  -12   17    3     -4.40      0.00
  -11   17    3     -8.15      0.00
  -10   17    3     -2.26      0.00
   -9   17    3     -2.15      0.00
   -8   17    3      7.92      0.00
   -7   17    3      3.82      0.00
   -6   17    3      2.27      0.00
   -5   17    3     -6.53      0.00
   -4   17    3     13.83      0.00
   -3   17    3      4.74      0.00
   -2   17    3    -14.07      0.00
   -1   17    3     -1.58      0.00
    0   17    3     -3.43      0.00
    1   17    3      3.18      0.00
    2   17    3      7.40      0.00
    3   17    3     -2.05      0.00
    4   17    3     -6.85      0.00
    5   17    3      2.73      0.00
    6   17    3     -1.52      0.00
    7   17    3      2.32      0.00
    8   17    3      8.98      0.00
    9   17    3     -2.25      0.00
   10   17    3      0.48      0.00
   11   17    3     -2.56      0.00
   12   17    3     -2.92      0.00
   13   17    3     -4.20      0.00
   14   17    3     -3.82      0.00
   15   17    3      2.03      0.00
   16   17    3      0.17      0.00
   17   17    3      4.52      0.00
   18   17    3      0.49      0.00
   19   17    3     -6.68      0.00
   20   17    3      4.56      0.00
   21   17    3     -1.97      0.00
  -21   18    3      3.55      0.00
  -20   18    3     -0.59      0.00
  -19   18    3     -1.07      0.00
  -18   18    3     -2.77      0.00
  -17   18    3     -2.82      0.00
  -16   18    3     -2.28      0.00
  -15   18    3      3.89      0.00
  -14   18    3     -4.97      0.00
  -13   18    3      7.62      0.00
  -12   18    3     -4.82      0.00
  -11   18    3     -4.33      0.00
  -10   18    3      3.94      0.00
   -9   18    3      5.82      0.00
   -8   18    3      8.11      0.00
   -7   18    3      6.81      0.00
   -6   18    3      7.04      0.00
   -5   18    3      6.30      0.00
   -4   18    3     -7.52      0.00
   -3   18    3      3.76      0.00
   -2   18    3    -14.26      0.00
   -1   18    3      0.96      0.00
    0   18    3     -1.67      0.00
    1   18    3     -5.49      0.00
    2   18    3      5.01      0.00
    3   18    3      0.46      0.00
    4   18    3      3.93      0.00
    5   18    3      2.18      0.00
    6   18    3      1.62      0.00
    7   18    3     -1.19      0.00
    8   18    3      0.34      0.00
    9   18    3     -0.27      0.00
   10   18    3      2.14      0.00
   11   18    3     -2.88      0.00
   12   18    3     -1.24      0.00
   13   18    3     -3.59      0.00
   14   18    3     -2.10      0.00
   15   18    3      2.04      0.00
   16   18    3     -3.34      0.00
   17   18    3     -5.05      0.00
   18   18    3      6.54      0.00
   19   18    3      0.32      0.00
   20   18    3     -1.26      0.00
   21   18    3     -1.35      0.00
  -21   19    3      0.46      0.00
  -20   19    3     -2.68      0.00
  -19   19    3     -0.29      0.00
  -18   19    3      4.01      0.00
  -17   19    3     -5.52      0.00
  -16   19    3     -0.41      0.00
  -15   19    3      2.35      0.00
  -14   19    3      1.33      0.00
  -13   19    3      4.88      0.00
  -12   19    3      0.40      0.00
  -11   19    3     -1.87      0.00
  -10   19    3     -0.56      0.00
   -9   19    3      0.77      0.00
   -8   19    3      3.91      0.00
   -7   19    3     -1.38      0.00
   -6   19    3     -4.10      0.00
   -5   19    3      9.31      0.00
   -4   19    3      2.72      0.00
   -3   19    3     14.69      0.00
   -2   19    3      2.43      0.00
   -1   19    3      3.59      0.00
    0   19    3      0.89      0.00
    1   19    3     -4.97      0.00
    2   19    3     -0.74      0.00
    3   19    3      1.34      0.00
    4   19    3      1.28      0.00
    5   19    3      6.72      0.00
    6   19    3     -9.65      0.00
    7   19    3      2.36      0.00
    8   19    3     -7.85      0.00
    9   19    3      8.34      0.00
   10   19    3      1.29      0.00
   11   19    3      2.86      0.00
   12   19    3      1.51      0.00
   13   19    3     -0.92      0.00
   14   19    3     -3.40      0.00
   15   19    3     -0.98      0.00
   16   19    3     -0.07      0.00
   17   19    3     -1.09      0.00
   18   19    3     -6.71      0.00
   19   19    3     -1.23      0.00
   20   19    3      3.50      0.00
  -20   20    3     -1.64      0.00
  -19   20    3     -7.48      0.00
  -18   20    3      4.77      0.00
  -17   20    3     -3.99      0.00
  -16   20    3     -6.63      0.00
  -15   20    3      5.24      0.00
  -14   20    3     -2.80      0.00
  -13   20    3     -1.39      0.00
  -12   20    3     -2.18      0.00
  -11   20    3     -4.64      0.00
  -10   20    3     -6.26      0.00
   -9   20    3      6.47      0.00
   -8   20    3      1.03      0.00
   -7   20    3      4.37      0.00
   -6   20    3      1.77      0.00
   -5   20    3     13.57      0.00
   -4   20    3      3.41      0.00
   -3   20    3      2.91      0.00
   -2   20    3     -1.54      0.00
   -1   20    3    -12.91      0.00
    0   20    3     -0.19      0.00
    1   20    3      8.35      0.00
    2   20    3     -6.95      0.00
    3   20    3      4.19      0.00
    4   20    3     -0.36      0.00
    5   20    3      1.84      0.00
    6   20    3      0.48      0.00
    7   20    3     -2.40      0.00
    8   20    3      3.32      0.00
    9   20    3      3.97      0.00
   10   20    3     -4.45      0.00
   11   20    3     -4.32      0.00
   12   20    3      0.09      0.00
   13   20    3     -2.66      0.00
   14   20    3      3.16      0.00
   15   20    3      0.72      0.00
   16   20    3     -0.47      0.00
   17   20    3     -4.67      0.00
   18   20    3     -2.81      0.00
   19   20    3     -0.47      0.00
   20   20    3    -11.24      0.00
  -20   21    3     -2.58      0.00
  -19   21    3     -3.01      0.00
  -18   21    3     -0.46      0.00
  -17   21    3      5.41      0.00
  -16   21    3    -10.22      0.00
  -15   21    3      2.03      0.00
  -14   21    3      9.41      0.00
  -13   21    3      0.17      0.00
  -12   21    3     -4.90      0.00
  -11   21    3     -3.09      0.00
  -10   21    3      2.99      0.00
   -9   21    3     -4.83      0.00
   -8   21    3      5.29      0.00
   -7   21    3      3.25      0.00
   -6   21    3      3.25      0.00
   -5   21    3      0.93      0.00
   -4   21    3      4.95      0.00
   -3   21    3     -7.95      0.00
   -2   21    3      0.23      0.00
   -1   21    3     -0.18      0.00
    0   21    3     -3.71      0.00
    1   21    3      4.86      0.00
    2   21    3      1.40      0.00
    3   21    3     -3.20      0.00
    4   21    3     -7.60      0.00
    5   21    3     -3.65      0.00
    6   21    3     -0.63      0.00
    7   21    3     -2.26      0.00
    8   21    3     -6.79      0.00
    9   21    3     -4.70      0.00
   10   21    3      4.03      0.00
   11   21    3     -1.25      0.00
   12   21    3      1.46      0.00
   13   21    3      3.95      0.00
   14   21    3     -7.64      0.00
   15   21    3     -2.07      0.00
   16   21    3      1.44      0.00
   17   21    3      3.43      0.00
   18   21    3     -5.09      0.00
   19   21    3     -8.78      0.00
  -19   22    3      4.48      0.00
  -18   22    3     -4.50      0.00
  -17   22    3     -1.25      0.00
  -16   22    3     -1.00      0.00
  -15   22    3     -1.82      0.00
  -14   22    3      0.47      0.00
  -13   22    3      1.20      0.00
  -12   22    3      1.02      0.00
  -11   22    3     -8.75      0.00
  -10   22    3     -1.73      0.00
   -9   22    3      2.69      0.00
   -8   22    3     -6.28      0.00
   -7   22    3      1.58      0.00
   -6   22    3     -2.21      0.00
   -5   22    3     -2.73      0.00
   -4   22    3      7.30      0.00
   -3   22    3     -3.26      0.00
   -2   22    3      6.27      0.00
   -1   22    3      6.31      0.00
    0   22    3     -5.88      0.00
    1   22    3     -7.05      0.00
    2   22    3     -3.44      0.00
    3   22    3      0.81      0.00
    4   22    3      1.38      0.00
    5   22    3      2.91      0.00
    6   22    3     -0.90      0.00
    7   22    3     -2.82      0.00
    8   22    3      0.01      0.00
    9   22    3     -1.86      0.00
   10   22    3      3.51      0.00
   11   22    3      0.00      0.00
   12   22    3     -4.80      0.00
   13   22    3     -6.25      0.00
   14   22    3      5.70      0.00
   15   22    3      2.84      0.00
   16   22    3      3.30      0.00
   17   22    3     -2.60      0.00
   18   22    3     -0.39      0.00
   19   22    3      6.07      0.00
  -19   23    3      0.86      0.00
  -18   23    3      0.65      0.00
  -17   23    3     -8.10      0.00
  -16   23    3     -4.94      0.00
  -15   23    3     -4.19      0.00
  -14   23    3      1.58      0.00
  -13   23    3     -1.01      0.00
  -12   23    3      2.46      0.00
  -11   23    3      4.73      0.00
  -10   23    3      4.97      0.00
   -9   23    3      7.59      0.00
   -8   23    3     -6.49      0.00
   -7   23    3      6.07      0.00
   -6   23    3     -4.80      0.00
   -5   23    3      2.24      0.00
   -4   23    3      7.73      0.00
   -3   23    3      5.45      0.00
   -2   23    3     -3.24      0.00
   -1   23    3      1.99      0.00
    0   23    3     -8.30      0.00
    1   23    3     -3.05      0.00
    2   23    3      0.91      0.00
    3   23    3      1.35      0.00
    4   23    3      3.05      0.00
    5   23    3      3.50      0.00
    6   23    3      2.17      0.00
    7   23    3      0.00      0.00
    8   23    3      1.14      0.00
    9   23    3      0.01      0.00
   10   23    3      4.20      0.00
   11   23    3     -2.35      0.00
   12   23    3      1.52      0.00
   13   23    3     -1.35      0.00
   14   23    3      1.49      0.00
   15   23    3     -5.40      0.00
   16   23    3     -7.42      0.00
   17   23    3      3.37      0.00
   18   23    3    -12.73      0.00
  -18   24    3      2.53      0.00
  -17   24    3     -1.03      0.00
  -16   24    3     -2.50      0.00
  -15   24    3      5.48      0.00
  -14   24    3      1.56      0.00
  -13   24    3      0.24      0.00
  -12   24    3      4.03      0.00
  -11   24    3     -3.51      0.00
  -10   24    3     -8.15      0.00
   -9   24    3      3.04      0.00
   -8   24    3     -6.35      0.00
   -7   24    3     -1.38      0.00
   -6   24    3      0.17      0.00
   -5   24    3     -0.31      0.00
   -4   24    3      6.88      0.00
   -3   24    3      3.11      0.00
   -2   24    3     -1.05      0.00
   -1   24    3     -1.45      0.00
    0   24    3     -2.67      0.00
    1   24    3      4.06      0.00
    2   24    3     -3.84      0.00
    3   24    3     -7.52      0.00
    4   24    3      0.24      0.00
    5   24    3     -2.53      0.00
    6   24    3     -2.02      0.00
    7   24    3     -4.35      0.00
    8   24    3     -3.47      0.00
    9   24    3      4.67      0.00
   10   24    3      3.25      0.00
   11   24    3     -3.86      0.00
   12   24    3      2.78      0.00
   13   24    3     -1.25      0.00
   14   24    3     -3.96      0.00
   15   24    3      3.67      0.00
   16   24    3      2.74      0.00
   17   24    3     -1.92      0.00
   18   24    3      0.94      0.00
  -18   25    3      0.39      0.00
  -17   25    3      3.47      0.00
  -16   25    3     -6.82      0.00
  -15   25    3      1.14      0.00
  -14   25    3      4.76      0.00
  -13   25    3     -0.58      0.00
  -12   25    3     -7.25      0.00
  -11   25    3      3.13      0.00
  -10   25    3     -0.83      0.00
   -9   25    3     -6.14      0.00
   -8   25    3      2.36      0.00
   -7   25    3     -5.72      0.00
   -6   25    3     -0.12      0.00
   -5   25    3     -2.43      0.00
   -4   25    3      2.41      0.00
   -3   25    3      5.75      0.00
   -2   25    3     -2.24      0.00
   -1   25    3     -0.11      0.00
    0   25    3      4.87      0.00
    1   25    3     -3.44      0.00
    2   25    3      6.33      0.00
    3   25    3      4.24      0.00
    4   25    3     -4.58      0.00
    5   25    3      2.40      0.00
    6   25    3      1.64      0.00
    7   25    3     -6.19      0.00
    8   25    3     -4.10      0.00
    9   25    3     -4.80      0.00
   10   25    3      3.62      0.00
   11   25    3     -0.92      0.00
   12   25    3     -6.60      0.00
   13   25    3      9.25      0.00
   14   25    3     -3.51      0.00
   15   25    3      7.32      0.00
   16   25    3      0.59      0.00
   17   25    3      3.72      0.00
  -17   26    3     -7.85      0.00
  -16   26    3     -3.35      0.00
  -15   26    3     -5.88      0.00
  -14   26    3      1.10      0.00
  -13   26    3     -0.89      0.00
  -12   26    3     -2.58      0.00
  -11   26    3      3.13      0.00
  -10   26    3      2.88      0.00
   -9   26    3      2.80      0.00
   -8   26    3     -3.53      0.00
   -7   26    3     -7.15      0.00
   -6   26    3     -1.70      0.00
   -5   26    3      1.90      0.00
   -4   26    3     -4.00      0.00
   -3   26    3      1.16      0.00
   -2   26    3     -0.72      0.00
   -1   26    3     -0.96      0.00
    0   26    3     -3.76      0.00
    1   26    3     -0.90      0.00
    2   26    3     -3.58      0.00
    3   26    3     -1.01      0.00
    4   26    3     -4.98      0.00
    5   26    3      4.39      0.00
    6   26    3     -1.04      0.00
    7   26    3     -0.56      0.00
    8   26    3     -2.28      0.00
    9   26    3      7.33      0.00
   10   26    3      3.22      0.00
   11   26    3      1.81      0.00
   12   26    3     -2.99      0.00
   13   26    3     -0.13      0.00
   14   26    3     12.07      0.00
   15   26    3     -7.40      0.00
   16   26    3      1.23      0.00
  -16   27    3     -1.48      0.00
  -15   27    3     -7.63      0.00
  -14   27    3     -3.46      0.00
  -13   27    3      3.98      0.00
  -12   27    3      0.45      0.00
  -11   27    3      3.60      0.00
  -10   27    3      6.19      0.00
   -9   27    3      2.11      0.00
   -8   27    3     -5.32      0.00
   -7   27    3      3.65      0.00
   -6   27    3     -4.29      0.00
   -5   27    3      2.03      0.00
   -4   27    3      1.22      0.00
   -3   27    3      2.81      0.00
   -2   27    3      3.54      0.00
   -1   27    3      4.52      0.00
    0   27    3     -1.23      0.00
    1   27    3      2.51      0.00
    2   27    3     -1.28      0.00
    3   27    3      0.73      0.00
    4   27    3      1.03      0.00
    5   27    3      3.28      0.00
    6   27    3      1.60      0.00
    7   27    3     -4.34      0.00
    8   27    3      5.25      0.00
    9   27    3     -4.56      0.00
   10   27    3     -0.18      0.00
   11   27    3     -1.20      0.00
   12   27    3     -1.02      0.00
   13   27    3      2.47      0.00
   14   27    3      8.73      0.00
   15   27    3     -8.54      0.00
   16   27    3     -0.42      0.00
  -15   28    3      4.81      0.00
  -14   28    3      1.06      0.00
  -13   28    3      1.75      0.00
  -12   28    3      1.03      0.00
  -11   28    3     -3.10      0.00
  -10   28    3     -4.82      0.00
   -9   28    3      0.42      0.00
   -8   28    3     -2.19      0.00
   -7   28    3     -5.65      0.00
   -6   28    3     -1.51      0.00
   -5   28    3     -5.12      0.00
   -4   28    3      6.18      0.00
   -3   28    3      1.71      0.00
   -2   28    3      1.15      0.00
   -1   28    3     -0.16      0.00
    0   28    3      2.54      0.00
    1   28    3      0.06      0.00
    2   28    3      5.12      0.00
    3   28    3     -6.82      0.00
    4   28    3      8.95      0.00
    5   28    3      2.60      0.00
    6   28    3      1.09      0.00
    7   28    3     -3.64      0.00
    8   28    3     -1.94      0.00
    9   28    3      1.97      0.00
   10   28    3      1.70      0.00
   11   28    3     -1.57      0.00
   12   28    3      0.56      0.00
   13   28    3     -1.55      0.00
   14   28    3     -0.74      0.00
   15   28    3      1.45      0.00
  -14   29    3     -8.92      0.00
  -13   29    3     -1.20      0.00
  -12   29    3     -6.27      0.00
  -11   29    3     -2.40      0.00
  -10   29    3     -1.78      0.00
   -9   29    3     -4.08      0.00
   -8   29    3      1.74      0.00
   -7   29    3     -4.85      0.00
   -6   29    3      0.91      0.00
   -5   29    3      2.36      0.00
   -4   29    3      2.99      0.00
   -3   29    3      3.90      0.00
   -2   29    3      4.79      0.00
   -1   29    3      4.18      0.00
    0   29    3      4.74      0.00
    1   29    3     -2.23      0.00
    2   29    3      2.96      0.00
    3   29    3      4.96      0.00
    4   29    3      3.43      0.00
    5   29    3     -6.93      0.00
    6   29    3      6.78      0.00
    7   29    3     -2.81      0.00
    8   29    3      5.01      0.00
    9   29    3      3.04      0.00
   10   29    3      5.65      0.00
   11   29    3      1.18      0.00
   12   29    3     -1.42      0.00
   13   29    3      5.56      0.00
   14   29    3     -3.64      0.00
  -13   30    3     -0.35      0.00
  -12   30    3     -4.15      0.00
  -11   30    3      5.97      0.00
  -10   30    3      1.70      0.00
   -9   30    3      5.20      0.00
   -8   30    3      2.28      0.00
   -7   30    3     -1.45      0.00
   -6   30    3     -4.60      0.00
   -5   30    3      2.59      0.00
   -4   30    3     -8.06      0.00
   -3   30    3     -4.65      0.00
   -2   30    3     -1.13      0.00
   -1   30    3     -9.55      0.00
    0   30    3      0.75      0.00
    1   30    3      1.90      0.00
    2   30    3     -2.91      0.00
    3   30    3      1.89      0.00
    4   30    3     -2.47      0.00
    5   30    3      6.34      0.00
    6   30    3      0.87      0.00
    7   30    3     -1.43      0.00
    8   30    3      3.28      0.00
    9   30    3      3.28      0.00
   10   30    3     -8.55      0.00
   11   30    3     -2.09      0.00
   12   30    3     -3.34      0.00
   13   30    3     -0.67      0.00
  -12   31    3      2.35      0.00
  -11   31    3     -4.32      0.00
  -10   31    3      7.60      0.00
   -9   31    3      1.16      0.00
   -8   31    3      1.17      0.00
   -7   31    3     10.04      0.00
   -6   31    3     -1.82      0.00
   -5   31    3      4.30      0.00
   -4   31    3      8.90      0.00
   -3   31    3     -2.20      0.00
   -2   31    3     15.05      0.00
   -1   31    3      0.39      0.00
    0   31    3      4.33      0.00
    1   31    3      0.59      0.00
    2   31    3     -1.48      0.00
    3   31    3     -0.33      0.00
    4   31    3      1.03      0.00
    5   31    3      2.34      0.00
    6   31    3      0.03      0.00
    7   31    3      1.20      0.00
    8   31    3     -0.64      0.00
    9   31    3      4.87      0.00
   10   31    3      2.33      0.00
   11   31    3      1.17      0.00
   12   31    3     -2.62      0.00
  -11   32    3     -1.42      0.00
  -10   32    3     -3.72      0.00
   -9   32    3      0.37      0.00
   -8   32    3     -0.30      0.00
   -7   32    3     -0.36      0.00
   -6   32    3      3.15      0.00
   -5   32    3     -3.67      0.00
   -4   32    3      7.46      0.00
   -3   32    3      5.43      0.00
   -2   32    3      3.51      0.00
   -1   32    3     -0.84      0.00
    0   32    3     -2.37      0.00
    1   32    3      2.45      0.00
    2   32    3      0.51      0.00
    3   32    3     -6.41      0.00
    4   32    3      1.88      0.00
    5   32    3      2.15      0.00
    6   32    3     -4.10      0.00
    7   32    3      0.79      0.00
    8   32    3     11.63      0.00
    9   32    3     -1.34      0.00
   10   32    3      6.27      0.00
   11   32    3      2.72      0.00
  -10   33    3     -3.52      0.00
   -9   33    3      1.35      0.00
   -8   33    3      2.79      0.00
   -7   33    3      1.55      0.00
   -6   33    3      3.22      0.00
   -5   33    3      3.78      0.00
   -4   33    3      5.04      0.00
   -3   33    3     -2.76      0.00
   -2   33    3     -3.33      0.00
   -1   33    3     10.36      0.00
    0   33    3     -2.88      0.00
    1   33    3     -0.81      0.00
    2   33    3      9.68      0.00
    3   33    3      3.87      0.00
    4   33    3     11.45      0.00
    5   33    3     -2.28      0.00
    6   33    3     13.62      0.00
    7   33    3      7.19      0.00
    8   33    3      0.00      0.00
    9   33    3     -0.26      0.00
   -8   34    3      2.97      0.00
   -7   34    3      6.14      0.00
   -6   34    3      0.57      0.00
   -5   34    3     -5.46      0.00
   -4   34    3      2.17      0.00
   -3   34    3     -0.62      0.00
   -2   34    3      4.80      0.00
   -1   34    3     -1.21      0.00
    0   34    3      3.09      0.00
    1   34    3     -3.67      0.00
    2   34    3     -3.53      0.00
    3   34    3      0.92      0.00
    4   34    3     -1.51      0.00
    5   34    3      4.87      0.00
    6   34    3     -3.75      0.00
    7   34    3     -1.28      0.00
    8   34    3     14.40      0.00
   -6   35    3     -4.03      0.00
   -5   35    3     -5.72      0.00
   -4   35    3      7.23      0.00
   -3   35    3      1.20      0.00
   -2   35    3      1.04      0.00
   -1   35    3     -7.01      0.00
    0   35    3      2.91      0.00
    1   35    3     -7.53      0.00
    2   35    3      6.24      0.00
    3   35    3      2.97      0.00
    4   35    3     -5.09      0.00
    5   35    3     -0.23      0.00
   -2   36    3     -1.27      0.00
   -1   36    3     -0.81      0.00
    0   36    3      1.45      0.00
    1   36    3      6.07      0.00
  -24    0    4      2.52      0.00
  -22    0    4     -4.05      0.00
  -20    0    4     -1.93      0.00
  -18    0    4      3.07      0.00
  -16    0    4     10.32      0.00
  -14    0    4      5.23      0.00
  -12    0    4      2.69      0.00
  -10    0    4      1.70      0.00
   -8    0    4     10.13      0.00
   -6    0    4    -15.66      0.00
   -4    0    4    -42.83      0.00
   -2    0    4   -181.70      0.00
    0    0    4    -77.98      0.00
    2    0    4     77.79      0.00
    4    0    4     10.17      0.00
    6    0    4    -24.80      0.00
    8    0    4     -3.54      0.00
   10    0    4     12.33      0.00
   12    0    4     13.47      0.00
   14    0    4     10.31      0.00
   16    0    4     -7.69      0.00
   18    0    4     -0.26      0.00
   20    0    4     -1.17      0.00
   22    0    4    -10.18      0.00
   24    0    4     10.94      0.00
  -24    1    4      2.03      0.00
  -23    1    4     -0.24      0.00
  -22    1    4      3.31      0.00
  -21    1    4      0.25      0.00
  -20    1    4     -4.03      0.00
  -19    1    4      2.43      0.00
  -18    1    4     -5.01      0.00
  -17    1    4     -4.04      0.00
  -16    1    4     -1.78      0.00
  -15    1    4     -4.37      0.00
  -14    1    4    -11.78      0.00
  -13    1    4     13.57      0.00
  -12    1    4      9.65      0.00
  -11    1    4     11.56      0.00
  -10    1    4      4.55      0.00
   -9    1    4     -7.90      0.00
   -8    1    4     13.07      0.00
   -7    1    4     -6.67      0.00
   -6    1    4     19.32      0.00
   -5    1    4    -27.65      0.00
   -4    1    4    -14.49      0.00
   -3    1    4     11.62      0.00
   -2    1    4    -43.83      0.00
   -1    1    4     70.38      0.00
    0    1    4     66.98      0.00
    1    1    4    101.28      0.00
    2    1    4    -17.27      0.00
    3    1    4     12.68      0.00
    4    1    4     -3.95      0.00
    5    1    4    -13.03      0.00
    6    1    4    -19.47      0.00
    7    1    4      8.41      0.00
    8    1    4      7.11      0.00
    9    1    4     37.37      0.00
   10    1    4     -8.12      0.00
   11    1    4     -7.27      0.00
   12    1    4      4.49      0.00
   13    1    4     -5.53      0.00
   14    1    4     -2.13      0.00
   15    1    4     -2.60      0.00
   16    1    4     -5.43      0.00
   17    1    4     -1.17      0.00
   18    1    4      0.46      0.00
   19    1    4     -0.47      0.00
   20    1    4     -1.27      0.00
   21    1    4     -7.91      0.00
   22    1    4     -2.15      0.00
   23    1    4      5.48      0.00
   24    1    4     -4.45      0.00
  -24    2    4      5.37      0.00
  -23    2    4     -0.55      0.00
  -22    2    4     -6.66      0.00
  -21    2    4      5.14      0.00
  -20    2    4      6.95      0.00
  -19    2    4      2.35      0.00
  -18    2    4      5.76      0.00
  -17    2    4      1.76      0.00
  -16    2    4      0.59      0.00
  -15    2    4     -0.70      0.00
  -14    2    4     -5.26      0.00
  -13    2    4      4.24      0.00
  -12    2    4      8.55      0.00
  -11    2    4     -5.71      0.00
  -10    2    4    -32.76      0.00
   -9    2    4     -7.96      0.00
   -8    2    4     13.44      0.00
   -7    2    4      9.50      0.00
   -6    2    4    -49.08      0.00
   -5    2    4     39.68      0.00
   -4    2    4     -7.01      0.00
   -3    2    4     35.49      0.00
   -2    2    4     86.93      0.00
   -1    2    4    -15.57      0.00
    0    2    4     42.78      0.00
    1    2    4     -2.80      0.00
    2    2    4     87.40      0.00
    3    2    4     34.95      0.00
    4    2    4    -71.07      0.00
    5    2    4     26.82      0.00
    6    2    4    -22.85      0.00
    7    2    4     10.77      0.00
    8    2    4      1.56      0.00
    9    2    4     17.68      0.00
   10    2    4      4.58      0.00
   11    2    4     -2.33      0.00
   12    2    4     -4.22      0.00
   13    2    4      9.21      0.00
   14    2    4      1.89      0.00
   15    2    4      0.04      0.00
   16    2    4      7.30      0.00
   17    2    4     -2.94      0.00
   18    2    4      5.30      0.00
   19    2    4     -0.13      0.00
   20    2    4     -0.54      0.00
   21    2    4     -1.08      0.00
   22    2    4     -0.86      0.00
   23    2    4      1.84      0.00
   24    2    4      9.02      0.00
  -24    3    4     -3.11      0.00
  -23    3    4      0.20      0.00
  -22    3    4     -3.18      0.00
  -21    3    4      1.08      0.00
  -20    3    4      0.43      0.00
  -19    3    4      4.21      0.00
  -18    3    4     -0.19      0.00
  -17    3    4     -1.52      0.00
  -16    3    4     -1.54      0.00
  -15    3    4      3.71      0.00
  -14    3    4      2.75      0.00
  -13    3    4      4.62      0.00
  -12    3    4      3.31      0.00
  -11    3    4     -6.57      0.00
  -10    3    4     -6.13      0.00
   -9    3    4    -15.37      0.00
   -8    3    4     29.21      0.00
   -7    3    4     14.32      0.00
   -6    3    4    -45.36      0.00
   -5    3    4     19.40      0.00
   -4    3    4     40.73      0.00
   -3    3    4    -12.08      0.00
   -2    3    4    -70.87      0.00
   -1    3    4     21.96      0.00
    0    3    4     28.50      0.00
    1    3    4    111.48      0.00
    2    3    4     31.57      0.00
    3    3    4     46.79      0.00
    4    3    4     16.32      0.00
    5    3    4    -46.72      0.00
    6    3    4    -12.02      0.00
    7    3    4     -5.46      0.00
    8    3    4     -3.99      0.00
    9    3    4     -4.85      0.00
   10    3    4     -1.75      0.00
   11    3    4     -3.14      0.00
   12    3    4      3.41      0.00
   13    3    4      7.04      0.00
   14    3    4     -0.59      0.00
   15    3    4     -0.61      0.00
   16    3    4      0.20      0.00
   17    3    4     -7.39      0.00
   18    3    4      0.29      0.00
   19    3    4      0.92      0.00
   20    3    4      0.28      0.00
   21    3    4    -10.20      0.00
   22    3    4      0.25      0.00
   23    3    4      0.94      0.00
   24    3    4     11.47      0.00
  -24    4    4     -4.54      0.00
  -23    4    4      8.13      0.00
  -22    4    4      1.34      0.00
  -21    4    4      2.45      0.00
  -20    4    4      1.30      0.00
  -19    4    4     -4.65      0.00
  -18    4    4     -2.17      0.00
  -17    4    4      3.91      0.00
  -16    4    4     -5.48      0.00
  -15    4    4     10.41      0.00
  -14    4    4      7.76      0.00
  -13    4    4      2.46      0.00
  -12    4    4     12.14      0.00
  -11    4    4    -13.86      0.00
  -10    4    4     18.47      0.00
   -9    4    4    -24.23      0.00
   -8    4    4    -20.18      0.00
   -7    4    4     20.56      0.00
   -6    4    4    -53.94      0.00
   -5    4    4      7.37      0.00
   -4    4    4    -19.40      0.00
   -3    4    4    -48.08      0.00
   -2    4    4    -60.25      0.00
   -1    4    4    -20.26      0.00
    0    4    4      3.67      0.00
    1    4    4     -7.26      0.00
    2    4    4     -9.39      0.00
    3    4    4    -31.69      0.00
    4    4    4      1.68      0.00
    5    4    4     27.24      0.00
    6    4    4     13.08      0.00
    7    4    4      2.50      0.00
    8    4    4     16.61      0.00
    9    4    4     -1.28      0.00
   10    4    4     19.65      0.00
   11    4    4     -6.83      0.00
   12    4    4     -1.56      0.00
   13    4    4      0.60      0.00
   14    4    4     -4.11      0.00
   15    4    4    -10.29      0.00
   16    4    4     -0.88      0.00
   17    4    4      4.25      0.00
   18    4    4      0.54      0.00
   19    4    4      1.34      0.00
   20    4    4     -3.04      0.00
   21    4    4     -4.46      0.00
   22    4    4     -8.93      0.00
   23    4    4      6.35      0.00
   24    4    4      9.39      0.00
  -24    5    4     -5.71      0.00
  -23    5    4     -8.75      0.00
  -22    5    4      2.95      0.00
  -21    5    4     -3.56      0.00
  -20    5    4      3.04      0.00
  -19    5    4     -2.08      0.00
  -18    5    4     -3.04      0.00
  -17    5    4     11.44      0.00
  -16    5    4     -0.02      0.00
  -15    5    4      1.13      0.00
  -14    5    4     -9.85      0.00
  -13    5    4     -3.99      0.00
  -12    5    4     11.25      0.00
  -11    5    4     -8.47      0.00
  -10    5    4      3.37      0.00
   -9    5    4     18.67      0.00
   -8    5    4     14.46      0.00
   -7    5    4     30.24      0.00
   -6    5    4      8.52      0.00
   -5    5    4    -35.22      0.00
   -4    5    4     81.38      0.00
   -3    5    4    -38.97      0.00
   -2    5    4    -60.22      0.00
   -1    5    4     19.92      0.00
    0    5    4     38.61      0.00
    1    5    4     32.34      0.00
    2    5    4    -13.69      0.00
    3    5    4      9.70      0.00
    4    5    4     46.50      0.00
    5    5    4      2.22      0.00
    6    5    4    -24.93      0.00
    7    5    4      0.12      0.00
    8    5    4     23.36      0.00
    9    5    4      8.87      0.00
   10    5    4      0.75      0.00
   11    5    4     11.76      0.00
   12    5    4      6.98      0.00
   13    5    4     -5.40      0.00
   14    5    4      1.56      0.00
   15    5    4      7.26      0.00
   16    5    4     -4.92      0.00
   17    5    4      0.97      0.00
   18    5    4      0.76      0.00
   19    5    4     -4.42      0.00
   20    5    4      0.67      0.00
   21    5    4      0.93      0.00
   22    5    4     -3.86      0.00
   23    5    4     -8.24      0.00
  -24    6    4      5.65      0.00
  -23    6    4     -3.06      0.00
  -22    6    4      7.14      0.00
  -21    6    4     -0.50      0.00
  -20    6    4      3.31      0.00
  -19    6    4      1.73      0.00
  -18    6    4      0.41      0.00
  -17    6    4      1.85      0.00
  -16    6    4     -7.09      0.00
  -15    6    4     -9.04      0.00
  -14    6    4      4.65      0.00
  -13    6    4     -0.61      0.00
  -12    6    4      5.09      0.00
  -11    6    4     -0.70      0.00
  -10    6    4     -6.76      0.00
   -9    6    4     15.07      0.00
   -8    6    4    -40.13      0.00
   -7    6    4     16.16      0.00
   -6    6    4    -13.03      0.00
   -5    6    4    -30.31      0.00
   -4    6    4     -5.75      0.00
   -3    6    4     15.11      0.00
   -2    6    4     14.95      0.00
   -1    6    4     -3.56      0.00
    0    6    4     28.41      0.00
    1    6    4     33.45      0.00
    2    6    4     54.58      0.00
    3    6    4     15.65      0.00
    4    6    4    -23.68      0.00
    5    6    4     11.64      0.00
    6    6    4     -3.39      0.00
    7    6    4    -13.97      0.00
    8    6    4     16.56      0.00
    9    6    4     15.40      0.00
   10    6    4     -2.46      0.00
   11    6    4     -1.81      0.00
   12    6    4     -3.88      0.00
   13    6    4     11.50      0.00
   14    6    4     -4.67      0.00
   15    6    4      4.75      0.00
   16    6    4      2.77      0.00
   17    6    4      0.88      0.00
   18    6    4      1.62      0.00
   19    6    4      4.87      0.00
   20    6    4      2.75      0.00
   21    6    4     -3.70      0.00
   22    6    4     -0.37      0.00
   23    6    4      3.86      0.00
  -24    7    4      5.95      0.00
  -23    7    4     -5.23      0.00
  -22    7    4      2.57      0.00
  -21    7    4     10.18      0.00
  -20    7    4     -1.36      0.00
  -19    7    4     -1.03      0.00
  -18    7    4      0.92      0.00
  -17    7    4     -0.66      0.00
  -16    7    4      7.83      0.00
  -15    7    4      2.75      0.00
  -14    7    4      3.46      0.00
  -13    7    4     -3.40      0.00
  -12    7    4      6.36      0.00
  -11    7    4     -5.25      0.00
  -10    7    4    -26.22      0.00
   -9    7    4     12.34      0.00
   -8    7    4      9.00      0.00
   -7    7    4    -30.38      0.00
   -6    7    4     22.42      0.00
   -5    7    4     15.92      0.00
   -4    7    4     15.22      0.00
   -3    7    4     20.32      0.00
   -2    7    4    -68.78      0.00
   -1    7    4      4.68      0.00
    0    7    4      2.34      0.00
    1    7    4     23.72      0.00
    2    7    4     28.57      0.00
    3    7    4     14.92      0.00
    4    7    4     16.54      0.00
    5    7    4     -6.39      0.00
    6    7    4     12.61      0.00
    7    7    4     11.28      0.00
    8    7    4      6.37      0.00
    9    7    4    -21.74      0.00
   10    7    4     -6.75      0.00
   11    7    4      5.60      0.00
   12    7    4     -2.59      0.00
   13    7    4     -1.85      0.00
   14    7    4     -1.44      0.00
   15    7    4      8.30      0.00
   16    7    4     -5.65      0.00
   17    7    4     -0.17      0.00
   18    7    4     -1.41      0.00
   19    7    4      0.43      0.00
   20    7    4     -3.55      0.00
   21    7    4     -5.65      0.00
   22    7    4      0.27      0.00
   23    7    4     -2.95      0.00
  -24    8    4     -1.99      0.00
  -23    8    4      3.27      0.00
  -22    8    4     -1.71      0.00
  -21    8    4      1.69      0.00
  -20    8    4     -4.33      0.00
  -19    8    4     -1.12      0.00
  -18    8    4      1.24      0.00
  -17    8    4      5.51      0.00
  -16    8    4      2.91      0.00
  -15    8    4     -3.32      0.00
  -14    8    4      3.92      0.00
  -13    8    4    -10.70      0.00
  -12    8    4     -7.29      0.00
  -11    8    4     11.94      0.00
  -10    8    4     -2.05      0.00
   -9    8    4     -8.27      0.00
   -8    8    4     12.60      0.00
   -7    8    4    -12.36      0.00
   -6    8    4     -0.14      0.00
   -5    8    4      0.37      0.00
   -4    8    4    -36.60      0.00
   -3    8    4    -40.83      0.00
   -2    8    4    -18.70      0.00
   -1    8    4      6.66      0.00
    0    8    4     39.25      0.00
    1    8    4     11.35      0.00
    2    8    4    -18.07      0.00
    3    8    4      0.74      0.00
    4    8    4    -21.53      0.00
    5    8    4     13.84      0.00
    6    8    4     16.21      0.00
    7    8    4    -21.31      0.00
    8    8    4     -4.55      0.00
    9    8    4      7.30      0.00
   10    8    4     10.94      0.00
   11    8    4     -1.38      0.00
   12    8    4      7.01      0.00
   13    8    4     -2.41      0.00
   14    8    4     -5.44      0.00
   15    8    4     -6.92      0.00
   16    8    4      3.60      0.00
   17    8    4     -1.95      0.00
   18    8    4     -4.51      0.00
   19    8    4      6.47      0.00
   20    8    4      1.95      0.00
   21    8    4      4.58      0.00
   22    8    4     -6.98      0.00
   23    8    4      4.74      0.00
  -24    9    4     -6.12      0.00
  -23    9    4    -10.16      0.00
  -22    9    4     -3.34      0.00
  -21    9    4      5.75      0.00
  -20    9    4      5.80      0.00
  -19    9    4     -2.28      0.00
  -18    9    4      5.47      0.00
  -17    9    4      5.72      0.00
  -16    9    4      6.66      0.00
  -15    9    4     -6.74      0.00
  -14    9    4     -3.14      0.00
  -13    9    4     10.66      0.00
  -12    9    4     -3.18      0.00
  -11    9    4     13.51      0.00
  -10    9    4     -0.91      0.00
   -9    9    4     -7.61      0.00
   -8    9    4     19.02      0.00
   -7    9    4    -23.93      0.00
   -6    9    4    -17.52      0.00
   -5    9    4    -21.79      0.00
   -4    9    4     25.52      0.00
   -3    9    4     -6.23      0.00
   -2    9    4      0.47      0.00
   -1    9    4     24.38      0.00
    0    9    4     -2.84      0.00
    1    9    4      6.77      0.00
    2    9    4    -25.06      0.00
    3    9    4     -7.92      0.00
    4    9    4     10.10      0.00
    5    9    4     11.23      0.00
    6    9    4    -11.61      0.00
    7    9    4     26.38      0.00
    8    9    4      2.89      0.00
    9    9    4      5.70      0.00
   10    9    4      2.76      0.00
   11    9    4      8.74      0.00
   12    9    4    -15.06      0.00
   13    9    4     -7.65      0.00
   14    9    4      4.11      0.00
   15    9    4      5.49      0.00
   16    9    4      3.10      0.00
   17    9    4     -1.30      0.00
   18    9    4      5.49      0.00
   19    9    4     -4.28      0.00
   20    9    4      6.44      0.00
   21    9    4     -3.05      0.00
   22    9    4     -3.38      0.00
   23    9    4     -8.33      0.00
  -23   10    4      1.13      0.00
  -22   10    4      3.14      0.00
  -21   10    4      3.78      0.00
  -20   10    4     -4.02      0.00
  -19   10    4      2.36      0.00
  -18   10    4      0.91      0.00
  -17   10    4     -3.86      0.00
  -16   10    4      0.81      0.00
  -15   10    4     -2.83      0.00
  -14   10    4     -2.33      0.00
  -13   10    4     -0.14      0.00
  -12   10    4    -18.87      0.00
  -11   10    4      1.82      0.00
  -10   10    4      8.54      0.00
   -9   10    4    -10.26      0.00
   -8   10    4    -12.39      0.00
   -7   10    4     12.76      0.00
   -6   10    4      7.81      0.00
   -5   10    4    -21.23      0.00
   -4   10    4     -4.81      0.00
   -3   10    4    -13.60      0.00
   -2   10    4    -34.25      0.00
   -1   10    4    -26.04      0.00
    0   10    4    -15.94      0.00
    1   10    4     10.92      0.00
    2   10    4     24.46      0.00
    3   10    4      0.71      0.00
    4   10    4     -3.89      0.00
    5   10    4      1.50      0.00
    6   10    4     10.42      0.00
    7   10    4    -21.65      0.00
    8   10    4     -3.46      0.00
    9   10    4      9.24      0.00
   10   10    4    -16.99      0.00
   11   10    4      6.74      0.00
   12   10    4      3.05      0.00
   13   10    4      5.16      0.00
   14   10    4      4.86      0.00
   15   10    4      2.99      0.00
   16   10    4     -1.64      0.00
   17   10    4      1.44      0.00
   18   10    4     -1.60      0.00
   19   10    4      0.21      0.00
   20   10    4      5.05      0.00
   21   10    4      1.67      0.00
   22   10    4     -2.15      0.00
   23   10    4      3.77      0.00
  -23   11    4      0.60      0.00
  -22   11    4      2.36      0.00
  -21   11    4      9.56      0.00
  -20   11    4     -3.31      0.00
  -19   11    4    -13.40      0.00
  -18   11    4      4.15      0.00
  -17   11    4      1.12      0.00
  -16   11    4      2.43      0.00
  -15   11    4      8.03      0.00
  -14   11    4     -8.48      0.00
  -13   11    4      5.09      0.00
  -12   11    4      2.75      0.00
  -11   11    4     -3.90      0.00
  -10   11    4     16.48      0.00
   -9   11    4     -1.37      0.00
   -8   11    4    -10.42      0.00
   -7   11    4    -18.23      0.00
   -6   11    4      7.47      0.00
   -5   11    4     -2.02      0.00
   -4   11    4    -31.34      0.00
   -3   11    4      6.80      0.00
   -2   11    4      2.66      0.00
   -1   11    4     -4.51      0.00
    0   11    4     24.22      0.00
    1   11    4     20.61      0.00
    2   11    4     15.06      0.00
    3   11    4    -17.60      0.00
    4   11    4      7.42      0.00
    5   11    4     -5.94      0.00
    6   11    4      1.04      0.00
    7   11    4     12.09      0.00
    8   11    4    -13.44      0.00
    9   11    4     -0.76      0.00
   10   11    4      4.44      0.00
   11   11    4     13.76      0.00
   12   11    4      0.79      0.00
   13   11    4     -4.17      0.00
   14   11    4      0.79      0.00
   15   11    4      2.02      0.00
   16   11    4     -3.81      0.00
   17   11    4      1.72      0.00
   18   11    4      3.25      0.00
   19   11    4      3.26      0.00
   20   11    4     -1.41      0.00
   21   11    4      4.75      0.00
   22   11    4     -4.45      0.00
   23   11    4     -1.35      0.00
  -23   12    4     -5.65      0.00
  -22   12    4      4.31      0.00
  -21   12    4     -1.95      0.00
  -20   12    4      0.45      0.00
  -19   12    4     -2.42      0.00
  -18   12    4      4.24      0.00
  -17   12    4      4.73      0.00
  -16   12    4     -2.01      0.00
  -15   12    4      4.18      0.00
  -14   12    4     -3.65      0.00
  -13   12    4     -9.91      0.00
  -12   12    4     10.20      0.00
  -11   12    4     -2.80      0.00
  -10   12    4      0.86      0.00
   -9   12    4     -2.87      0.00
   -8   12    4     -6.58      0.00
   -7   12    4    -11.56      0.00
   -6   12    4     -6.37      0.00
   -5   12    4      5.20      0.00
   -4   12    4    -17.24      0.00
   -3   12    4    -20.91      0.00
   -2   12    4      4.94      0.00
   -1   12    4     11.83      0.00
    0   12    4      2.50      0.00
    1   12    4    -19.23      0.00
    2   12    4      1.62      0.00
    3   12    4      1.10      0.00
    4   12    4     -2.36      0.00
    5   12    4      8.88      0.00
    6   12    4     20.99      0.00
    7   12    4     -3.44      0.00
    8   12    4     -0.08      0.00
    9   12    4      6.17      0.00
   10   12    4      8.90      0.00
   11   12    4    -12.02      0.00
   12   12    4     -1.60      0.00
   13   12    4    -13.98      0.00
   14   12    4      0.62      0.00
   15   12    4      7.21      0.00
   16   12    4      7.43      0.00
   17   12    4     -1.37      0.00
   18   12    4     -2.77      0.00
   19   12    4      6.78      0.00
   20   12    4     -9.07      0.00
   21   12    4      8.61      0.00
   22   12    4     -8.90      0.00
  -23   13    4     -4.80      0.00
  -22   13    4     -1.01      0.00
  -21   13    4     -1.72      0.00
  -20   13    4      7.37      0.00
  -19   13    4     -3.24      0.00
  -18   13    4      2.90      0.00
  -17   13    4      9.74      0.00
  -16   13    4     -6.16      0.00
  -15   13    4     -5.56      0.00
  -14   13    4     -2.97      0.00
  -13   13    4     -4.55      0.00
  -12   13    4      2.49      0.00
  -11   13    4      4.04      0.00
  -10   13    4     -3.00      0.00
   -9   13    4      2.45      0.00
   -8   13    4     -3.64      0.00
   -7   13    4      3.52      0.00
   -6   13    4    -18.25      0.00
   -5   13    4     -1.73      0.00
   -4   13    4     -8.87      0.00
   -3   13    4      3.41      0.00
   -2   13    4     -6.39      0.00
   -1   13    4     -5.62      0.00
    0   13    4      5.75      0.00
    1   13    4     18.62      0.00
    2   13    4      3.63      0.00
    3   13    4     -9.67      0.00
    4   13    4     -6.05      0.00
    5   13    4     -5.41      0.00
    6   13    4    -16.58      0.00
    7   13    4     10.35      0.00
    8   13    4     -7.17      0.00
    9   13    4     -7.43      0.00
   10   13    4     10.11      0.00
   11   13    4     -1.18      0.00
   12   13    4     -7.88      0.00
   13   13    4      6.94      0.00
   14   13    4      2.93      0.00
   15   13    4      1.81      0.00
   16   13    4     -2.90      0.00
   17   13    4    -10.51      0.00
   18   13    4     -3.61      0.00
   19   13    4      4.09      0.00
   20   13    4      2.98      0.00
   21   13    4      2.42      0.00
   22   13    4      6.01      0.00
  -22   14    4      4.39      0.00
  -21   14    4      7.69      0.00
  -20   14    4     -0.69      0.00
  -19   14    4     -1.37      0.00
  -18   14    4     -7.47      0.00
  -17   14    4     -5.53      0.00
  -16   14    4      0.87      0.00
  -15   14    4     -2.82      0.00
  -14   14    4      5.74      0.00
  -13   14    4      0.09      0.00
  -12   14    4      3.53      0.00
  -11   14    4      3.94      0.00
  -10   14    4     -2.08      0.00
   -9   14    4     -9.90      0.00
   -8   14    4    -10.85      0.00
   -7   14    4     -6.16      0.00
   -6   14    4     -0.14      0.00
   -5   14    4      3.56      0.00
   -4   14    4      5.92      0.00
   -3   14    4    -15.73      0.00
   -2   14    4     -9.57      0.00
   -1   14    4      4.36      0.00
    0   14    4      4.51      0.00
    1   14    4      7.56      0.00
    2   14    4      9.10      0.00
    3   14    4    -19.94      0.00
    4   14    4    -12.73      0.00
    5   14    4      5.81      0.00
    6   14    4     14.45      0.00
    7   14    4    -14.62      0.00
    8   14    4     -0.06      0.00
    9   14    4     -9.42      0.00
   10   14    4     -0.02      0.00
   11   14    4      1.81      0.00
   12   14    4      2.97      0.00
   13   14    4     -1.10      0.00
   14   14    4      0.10      0.00
   15   14    4      1.01      0.00
   16   14    4     -2.13      0.00
   17   14    4     -0.28      0.00
   18   14    4      1.77      0.00
   19   14    4     -0.42      0.00
   20   14    4      0.57      0.00
   21   14    4    -10.56      0.00
   22   14    4      4.26      0.00
  -22   15    4     -1.43      0.00
  -21   15    4      3.97      0.00
  -20   15    4     -1.90      0.00
  -19   15    4     -4.12      0.00
  -18   15    4      1.56      0.00
  -17   15    4      3.88      0.00
  -16   15    4     -1.19      0.00
  -15   15    4      0.60      0.00
  -14   15    4     -2.54      0.00
  -13   15    4     -1.68      0.00
  -12   15    4     -5.64      0.00
  -11   15    4     -4.98      0.00
  -10   15    4     10.67      0.00
   -9   15    4     -3.81      0.00
   -8   15    4     -1.48      0.00
   -7   15    4     10.22      0.00
   -6   15    4      8.89      0.00
   -5   15    4     -8.20      0.00
   -4   15    4    -19.39      0.00
   -3   15    4     -9.10      0.00
   -2   15    4      3.11      0.00
   -1   15    4    -21.01      0.00
    0   15    4     17.84      0.00
    1   15    4      2.69      0.00
    2   15    4      4.64      0.00
    3   15    4     -1.58      0.00
    4   15    4      9.54      0.00
    5   15    4      4.25      0.00
    6   15    4     -4.63      0.00
    7   15    4     -9.45      0.00
    8   15    4     -1.45      0.00
    9   15    4      1.64      0.00
   10   15    4      6.70      0.00
   11   15    4      4.91      0.00
   12   15    4     -1.73      0.00
   13   15    4      1.69      0.00
   14   15    4      1.10      0.00
   15   15    4      2.88      0.00
   16   15    4      3.11      0.00
   17   15    4      3.98      0.00
   18   15    4      2.53      0.00
   19   15    4      0.27      0.00
   20   15    4     -2.47      0.00
   21   15    4     -4.21      0.00
  -22   16    4     -1.92      0.00
  -21   16    4     -5.72      0.00
  -20   16    4      1.00      0.00
  -19   16    4      1.51      0.00
  -18   16    4     -1.92      0.00
  -17   16    4     -3.64      0.00
  -16   16    4     -0.39      0.00
  -15   16    4      2.08      0.00
  -14   16    4     -0.44      0.00
  -13   16    4     -1.14      0.00
  -12   16    4     11.23      0.00
  -11   16    4     -9.12      0.00
  -10   16    4      4.39      0.00
   -9   16    4      5.14      0.00
   -8   16    4     -1.96      0.00
   -7   16    4     -8.00      0.00
   -6   16    4     -2.41      0.00
   -5   16    4     -0.78      0.00
   -4   16    4      3.68      0.00
   -3   16    4    -14.82      0.00
   -2   16    4      5.36      0.00
   -1   16    4      9.60      0.00
    0   16    4     12.74      0.00
    1   16    4     -6.63      0.00
    2   16    4      2.07      0.00
    3   16    4      2.81      0.00
    4   16    4    -16.38      0.00
    5   16    4     -3.94      0.00
    6   16    4     -0.86      0.00
    7   16    4     -1.91      0.00
    8   16    4      7.61      0.00
    9   16    4      5.48      0.00
   10   16    4      6.09      0.00
   11   16    4     -4.81      0.00
   12   16    4     -1.75      0.00
   13   16    4     -5.29      0.00
   14   16    4     -5.61      0.00
   15   16    4     -0.47      0.00
   16   16    4     -3.79      0.00
   17   16    4     -2.89      0.00
   18   16    4     -0.59      0.00
   19   16    4      5.89      0.00
   20   16    4     -0.48      0.00
   21   16    4      7.05      0.00
  -21   17    4     -0.32      0.00
  -20   17    4     -0.01      0.00
  -19   17    4     -2.97      0.00
  -18   17    4     -1.68      0.00
  -17   17    4      2.09      0.00
  -16   17    4     -7.91      0.00
  -15   17    4      3.16      0.00
  -14   17    4      4.37      0.00
  -13   17    4     -6.82      0.00
  -12   17    4     -0.47      0.00
  -11   17    4      5.26      0.00
  -10   17    4     -8.15      0.00
   -9   17    4      7.63      0.00
   -8   17    4     -3.69      0.00
   -7   17    4      1.45      0.00
   -6   17    4      8.26      0.00
   -5   17    4     -3.15      0.00
   -4   17    4      6.15      0.00
   -3   17    4      4.71      0.00
   -2   17    4     -6.56      0.00
   -1   17    4     -9.35      0.00
    0   17    4     13.15      0.00
    1   17    4      9.45      0.00
    2   17    4     -9.29      0.00
    3   17    4     -1.56      0.00
    4   17    4     -0.74      0.00
    5   17    4      2.44      0.00
    6   17    4      8.38      0.00
    7   17    4      0.73      0.00
    8   17    4     -5.55      0.00
    9   17    4     -8.26      0.00
   10   17    4      3.80      0.00
   11   17    4     -0.34      0.00
   12   17    4      0.47      0.00
   13   17    4      4.48      0.00
   14   17    4      0.18      0.00
   15   17    4      3.82      0.00
   16   17    4      0.56      0.00
   17   17    4     -2.82      0.00
   18   17    4     -6.27      0.00
   19   17    4      2.08      0.00
   20   17    4     -9.75      0.00
   21   17    4     -0.06      0.00
  -21   18    4      4.04      0.00
  -20   18    4     -3.71      0.00
  -19   18    4     -5.33      0.00
  -18   18    4     -5.43      0.00
  -17   18    4     -0.86      0.00
  -16   18    4      0.61      0.00
  -15   18    4     -9.90      0.00
  -14   18    4      3.04      0.00
  -13   18    4     -3.17      0.00
  -12   18    4     -6.48      0.00
  -11   18    4      7.61      0.00
  -10   18    4     -3.01      0.00
   -9   18    4      0.94      0.00
   -8   18    4      9.58      0.00
   -7   18    4    -12.15      0.00
   -6   18    4     12.20      0.00
   -5   18    4      5.34      0.00
   -4   18    4      2.71      0.00
   -3   18    4    -14.02      0.00
   -2   18    4     -0.81      0.00
   -1   18    4      9.46      0.00
    0   18    4      1.27      0.00
    1   18    4     10.79      0.00
    2   18    4      7.08      0.00
    3   18    4    -11.28      0.00
    4   18    4     -3.25      0.00
    5   18    4     -4.25      0.00
    6   18    4     -3.92      0.00
    7   18    4     -4.14      0.00
    8   18    4     -8.40      0.00
    9   18    4      3.92      0.00
   10   18    4      5.03      0.00
   11   18    4     -0.47      0.00
   12   18    4     -3.80      0.00
   13   18    4      3.82      0.00
   14   18    4     -0.42      0.00
   15   18    4     -0.17      0.00
   16   18    4     -3.24      0.00
   17   18    4     -2.07      0.00
   18   18    4      2.40      0.00
   19   18    4     -4.29      0.00
   20   18    4     -4.12      0.00
  -21   19    4     -0.49      0.00
  -20   19    4     -0.94      0.00
  -19   19    4     -3.43      0.00
  -18   19    4      1.26      0.00
  -17   19    4     -1.77      0.00
  -16   19    4      4.28      0.00
  -15   19    4     -6.88      0.00
  -14   19    4      8.50      0.00
  -13   19    4      3.53      0.00
  -12   19    4     -9.58      0.00
  -11   19    4      2.47      0.00
  -10   19    4     -6.46      0.00
   -9   19    4     -5.17      0.00
   -8   19    4      0.97      0.00
   -7   19    4      4.42      0.00
   -6   19    4      4.92      0.00
   -5   19    4      1.32      0.00
   -4   19    4      0.39      0.00
   -3   19    4      0.13      0.00
   -2   19    4     -8.50      0.00
   -1   19    4     -5.56      0.00
    0   19    4      1.65      0.00
    1   19    4      1.85      0.00
    2   19    4     -0.27      0.00
    3   19    4     -5.37      0.00
    4   19    4      2.08      0.00
    5   19    4     -7.43      0.00
    6   19    4      1.28      0.00
    7   19    4      1.01      0.00
    8   19    4      2.26      0.00
    9   19    4     -1.06      0.00
   10   19    4     -4.57      0.00
   11   19    4      4.33      0.00
   12   19    4     -4.10      0.00
   13   19    4     -1.14      0.00
   14   19    4     -1.02      0.00
   15   19    4     -8.11      0.00
   16   19    4     -1.22      0.00
   17   19    4      7.59      0.00
   18   19    4      1.87      0.00
   19   19    4      4.66      0.00
   20   19    4     -5.15      0.00
  -20   20    4      2.05      0.00
  -19   20    4     -3.59      0.00
  -18   20    4      2.54      0.00
  -17   20    4     -5.40      0.00
  -16   20    4      4.95      0.00
  -15   20    4     -4.73      0.00
  -14   20    4     -2.26      0.00
  -13   20    4      3.16      0.00
  -12   20    4     -3.25      0.00
  -11   20    4    -11.43      0.00
  -10   20    4      8.65      0.00
   -9   20    4      2.59      0.00
   -8   20    4      4.50      0.00
   -7   20    4      1.41      0.00
   -6   20    4      3.42      0.00
   -5   20    4      5.70      0.00
   -4   20    4      1.10      0.00
   -3   20    4    -13.09      0.00
   -2   20    4     -6.51      0.00
   -1   20    4      6.86      0.00
    0   20    4      7.23      0.00
    1   20    4      3.66      0.00
    2   20    4     -3.14      0.00
    3   20    4      2.33      0.00
    4   20    4     -2.70      0.00
    5   20    4     -1.92      0.00
    6   20    4      3.28      0.00
    7   20    4     -6.62      0.00
    8   20    4     -1.53      0.00
    9   20    4     -0.57      0.00
   10   20    4     -3.16      0.00
   11   20    4      4.88      0.00
   12   20    4      2.17      0.00
   13   20    4     -7.37      0.00
   14   20    4     -0.49      0.00
   15   20    4      3.74      0.00
   16   20    4     -4.31      0.00
   17   20    4     -2.54      0.00
   18   20    4     -1.14      0.00
   19   20    4     -3.15      0.00
   20   20    4      5.20      0.00
  -20   21    4      2.86      0.00
  -19   21    4     -3.94      0.00
  -18   21    4     -3.32      0.00
  -17   21    4     -0.54      0.00
  -16   21    4     -3.66      0.00
  -15   21    4      6.33      0.00
  -14   21    4      0.11      0.00
  -13   21    4     -3.20      0.00
  -12   21    4      3.53      0.00
  -11   21    4     -0.56      0.00
  -10   21    4      5.60      0.00
   -9   21    4      5.82      0.00
   -8   21    4     -1.99      0.00
   -7   21    4     -2.18      0.00
   -6   21    4      8.99      0.00
   -5   21    4     -3.99      0.00
   -4   21    4      5.87      0.00
   -3   21    4      1.26      0.00
   -2   21    4     -1.62      0.00
   -1   21    4     -0.28      0.00
    0   21    4      4.24      0.00
    1   21    4     -5.47      0.00
    2   21    4     -8.03      0.00
    3   21    4    -11.85      0.00
    4   21    4     -4.33      0.00
    5   21    4     -4.07      0.00
    6   21    4      5.21      0.00
    7   21    4      1.70      0.00
    8   21    4     -0.24      0.00
    9   21    4     -2.49      0.00
   10   21    4      9.29      0.00
   11   21    4     -0.38      0.00
   12   21    4      0.42      0.00
   13   21    4     -0.47      0.00
   14   21    4     -5.90      0.00
   15   21    4     -1.83      0.00
   16   21    4     -4.47      0.00
   17   21    4     -5.47      0.00
   18   21    4      2.50      0.00
   19   21    4     -5.14      0.00
  -19   22    4     -1.07      0.00
  -18   22    4     -5.78      0.00
  -17   22    4      1.79      0.00
  -16   22    4      3.27      0.00
  -15   22    4      3.40      0.00
  -14   22    4      2.05      0.00
  -13   22    4     -5.26      0.00
  -12   22    4     -1.58      0.00
  -11   22    4     -2.92      0.00
  -10   22    4     -5.58      0.00
   -9   22    4     -3.41      0.00
   -8   22    4      3.53      0.00
   -7   22    4      0.01      0.00
   -6   22    4      6.20      0.00
   -5   22    4      7.71      0.00
   -4   22    4      2.17      0.00
   -3   22    4      4.05      0.00
   -2   22    4      0.78      0.00
   -1   22    4     -3.72      0.00
    0   22    4      1.38      0.00
    1   22    4     -5.50      0.00
    2   22    4     10.82      0.00
    3   22    4     -3.25      0.00
    4   22    4     -7.52      0.00
    5   22    4      2.30      0.00
    6   22    4     -5.91      0.00
    7   22    4     -0.01      0.00
    8   22    4     -6.97      0.00
    9   22    4      2.17      0.00
   10   22    4     -0.51      0.00
   11   22    4      0.76      0.00
   12   22    4     -6.72      0.00
   13   22    4      3.82      0.00
   14   22    4     -2.01      0.00
   15   22    4      2.87      0.00
   16   22    4      3.68      0.00
   17   22    4     -1.84      0.00
   18   22    4      4.15      0.00
   19   22    4     -1.92      0.00
  -19   23    4     -9.21      0.00
  -18   23    4     -0.23      0.00
  -17   23    4     -1.01      0.00
  -16   23    4      1.14      0.00
  -15   23    4     -8.45      0.00
  -14   23    4      6.75      0.00
  -13   23    4     -2.77      0.00
  -12   23    4     -2.05      0.00
  -11   23    4     -2.54      0.00
  -10   23    4     -2.59      0.00
   -9   23    4     -1.07      0.00
   -8   23    4     -6.70      0.00
   -7   23    4     -0.79      0.00
   -6   23    4     -3.47      0.00
   -5   23    4      6.84      0.00
   -4   23    4     -5.22      0.00
   -3   23    4      7.94      0.00
   -2   23    4    -10.72      0.00
   -1   23    4     -4.73      0.00
    0   23    4      2.00      0.00
    1   23    4      7.05      0.00
    2   23    4      3.15      0.00
    3   23    4      0.81      0.00
    4   23    4     -3.21      0.00
    5   23    4     -4.98      0.00
    6   23    4     -6.57      0.00
    7   23    4      7.06      0.00
    8   23    4     -7.35      0.00
    9   23    4     -6.17      0.00
   10   23    4      2.37      0.00
   11   23    4      4.63      0.00
   12   23    4     -2.11      0.00
   13   23    4      0.53      0.00
   14   23    4      7.39      0.00
   15   23    4     -9.77      0.00
   16   23    4      2.13      0.00
   17   23    4     -4.80      0.00
   18   23    4     -1.63      0.00
  -18   24    4     -3.31      0.00
  -17   24    4     -3.87      0.00
  -16   24    4     -0.72      0.00
  -15   24    4      1.18      0.00
  -14   24    4      1.26      0.00
  -13   24    4      1.76      0.00
  -12   24    4     -0.51      0.00
  -11   24    4     -2.26      0.00
  -10   24    4      2.32      0.00
   -9   24    4     -4.46      0.00
   -8   24    4      0.37      0.00
   -7   24    4     -1.76      0.00
   -6   24    4     -0.53      0.00
   -5   24    4      9.81      0.00
   -4   24    4      0.19      0.00
   -3   24    4     -5.49      0.00
   -2   24    4     -4.72      0.00
   -1   24    4     -2.76      0.00
    0   24    4     -1.87      0.00
    1   24    4     -1.38      0.00
    2   24    4     -8.53      0.00
    3   24    4     -0.60      0.00
    4   24    4    -10.20      0.00
    5   24    4      0.47      0.00
    6   24    4      5.74      0.00
    7   24    4     -0.97      0.00
    8   24    4      0.55      0.00
    9   24    4      4.52      0.00
   10   24    4     -4.50      0.00
   11   24    4      8.21      0.00
   12   24    4     -1.29      0.00
   13   24    4     -9.45      0.00
   14   24    4     -1.14      0.00
   15   24    4      2.68      0.00
   16   24    4     -5.92      0.00
   17   24    4     -6.72      0.00
  -17   25    4     10.53      0.00
  -16   25    4      2.11      0.00
  -15   25    4      2.74      0.00
  -14   25    4     -0.40      0.00
  -13   25    4     -1.40      0.00
  -12   25    4     -4.19      0.00
  -11   25    4     -0.47      0.00
  -10   25    4      4.81      0.00
   -9   25    4      4.02      0.00
   -8   25    4      0.56      0.00
   -7   25    4     -6.54      0.00
   -6   25    4      5.13      0.00
   -5   25    4     -5.19      0.00
   -4   25    4      0.80      0.00
   -3   25    4      2.81      0.00
   -2   25    4      2.77      0.00
   -1   25    4     -3.59      0.00
    0   25    4      3.66      0.00
    1   25    4     -2.28      0.00
    2   25    4      2.83      0.00
    3   25    4     -5.61      0.00
    4   25    4     -3.50      0.00
    5   25    4      2.39      0.00
    6   25    4     -2.91      0.00
    7   25    4      0.54      0.00
    8   25    4     -4.93      0.00
    9   25    4      1.41      0.00
   10   25    4     -0.39      0.00
   11   25    4     -0.25      0.00
   12   25    4     -0.43      0.00
   13   25    4      0.48      0.00
   14   25    4      5.70      0.00
   15   25    4      2.90      0.00
   16   25    4      0.12      0.00
   17   25    4      0.80      0.00
  -17   26    4     -7.78      0.00
  -16   26    4      4.49      0.00
  -15   26    4     -3.40      0.00
  -14   26    4      0.96      0.00
  -13   26    4      3.22      0.00
  -12   26    4      2.49      0.00
  -11   26    4      4.10      0.00
  -10   26    4     -7.78      0.00
   -9   26    4     -5.78      0.00
   -8   26    4     -6.53      0.00
   -7   26    4     -8.33      0.00
   -6   26    4     -2.68      0.00
   -5   26    4      4.09      0.00
   -4   26    4      5.37      0.00
   -3   26    4      5.37      0.00
   -2   26    4      1.25      0.00
   -1   26    4     -4.10      0.00
    0   26    4     -3.43      0.00
    1   26    4      0.36      0.00
    2   26    4      0.45      0.00
    3   26    4      3.84      0.00
    4   26    4    -10.47      0.00
    5   26    4      0.55      0.00
    6   26    4      0.28      0.00
    7   26    4     -4.64      0.00
    8   26    4      0.01      0.00
    9   26    4      2.23      0.00
   10   26    4      0.98      0.00
   11   26    4     -0.97      0.00
   12   26    4     -2.14      0.00
   13   26    4      1.13      0.00
   14   26    4     -1.16      0.00
   15   26    4     -1.37      0.00
   16   26    4      0.12      0.00
  -16   27    4     -4.63      0.00
  -15   27    4     -4.58      0.00
  -14   27    4      0.82      0.00
  -13   27    4     -0.46      0.00
  -12   27    4     -2.58      0.00
  -11   27    4     -5.80      0.00
  -10   27    4     -3.30      0.00
   -9   27    4     -3.66      0.00
   -8   27    4     -5.70      0.00
   -7   27    4      0.99      0.00
   -6   27    4      3.39      0.00
   -5   27    4      9.34      0.00
   -4   27    4     -1.32      0.00
   -3   27    4      5.13      0.00
   -2   27    4     -1.40      0.00
   -1   27    4     -3.98      0.00
    0   27    4     -0.56      0.00
    1   27    4      6.14      0.00
    2   27    4     -2.55      0.00
    3   27    4      0.82      0.00
    4   27    4      3.16      0.00
    5   27    4     -4.57      0.00
    6   27    4     -2.79      0.00
    7   27    4      2.78      0.00
    8   27    4     -1.10      0.00
    9   27    4     -2.99      0.00
   10   27    4      1.35      0.00
   11   27    4      1.50      0.00
   12   27    4      4.92      0.00
   13   27    4      0.23      0.00
   14   27    4      7.73      0.00
   15   27    4     -9.04      0.00
  -15   28    4      7.52      0.00
  -14   28    4      4.72      0.00
  -13   28    4     -1.70      0.00
  -12   28    4     -1.11      0.00
  -11   28    4      0.28      0.00
  -10   28    4      1.74      0.00
   -9   28    4      0.96      0.00
   -8   28    4      4.23      0.00
   -7   28    4     -4.00      0.00
   -6   28    4    -10.40      0.00
   -5   28    4     -4.77      0.00
   -4   28    4      6.00      0.00
   -3   28    4     -4.79      0.00
   -2   28    4     -0.78      0.00
   -1   28    4      1.17      0.00
    0   28    4     -6.34      0.00
    1   28    4      5.92      0.00
    2   28    4     -1.45      0.00
    3   28    4     -0.45      0.00
    4   28    4      2.19      0.00
    5   28    4     -4.60      0.00
    6   28    4      3.22      0.00
    7   28    4      1.33      0.00
    8   28    4     -6.45      0.00
    9   28    4      2.23      0.00
   10   28    4      1.14      0.00
   11   28    4      4.24      0.00
   12   28    4     -1.23      0.00
   13   28    4      4.07      0.00
   14   28    4     -8.37      0.00
  -14   29    4     -4.53      0.00
  -13   29    4      0.60      0.00
  -12   29    4     -3.97      0.00
  -11   29    4      7.03      0.00
  -10   29    4      2.88      0.00
   -9   29    4      2.06      0.00
   -8   29    4     -1.37      0.00
   -7   29    4     -3.09      0.00
   -6   29    4      3.94      0.00
   -5   29    4      3.39      0.00
   -4   29    4      5.81      0.00
   -3   29    4      7.14      0.00
   -2   29    4      4.90      0.00
   -1   29    4     -1.33      0.00
    0   29    4     -1.39      0.00
    1   29    4      2.41      0.00
    2   29    4      5.62      0.00
    3   29    4     -3.00      0.00
    4   29    4      3.16      0.00
    5   29    4      1.27      0.00
    6   29    4     -0.64      0.00
    7   29    4     -3.50      0.00
    8   29    4      5.02      0.00
    9   29    4      8.29      0.00
   10   29    4     -2.48      0.00
   11   29    4     -0.48      0.00
   12   29    4      1.47      0.00
   13   29    4     -4.91      0.00
   14   29    4      8.55      0.00
  -13   30    4      1.59      0.00
  -12   30    4     -2.56      0.00
  -11   30    4      1.51      0.00
  -10   30    4     -2.57      0.00
   -9   30    4     -3.51      0.00
   -8   30    4     -6.16      0.00
   -7   30    4      2.06      0.00
   -6   30    4     -1.16      0.00
   -5   30    4      2.06      0.00
   -4   30    4      2.23      0.00
   -3   30    4      0.42      0.00
   -2   30    4     -3.03      0.00
   -1   30    4      2.61      0.00
    0   30    4     -4.74      0.00
    1   30    4      3.21      0.00
    2   30    4      0.21      0.00
    3   30    4      1.49      0.00
    4   30    4     -7.44      0.00
    5   30    4      0.23      0.00
    6   30    4     -1.53      0.00
    7   30    4      1.92      0.00
    8   30    4     -5.71      0.00
    9   30    4      1.83      0.00
   10   30    4      3.11      0.00
   11   30    4     -1.60      0.00
   12   30    4      6.35      0.00
   13   30    4      9.69      0.00
  -12   31    4      4.02      0.00
  -11   31    4     -4.06      0.00
  -10   31    4      5.55      0.00
   -9   31    4     -0.29      0.00
   -8   31    4     -2.91      0.00
   -7   31    4      3.69      0.00
   -6   31    4      0.79      0.00
   -5   31    4      0.09      0.00
   -4   31    4     -1.33      0.00
   -3   31    4      4.70      0.00
   -2   31    4      3.23      0.00
   -1   31    4     -2.10      0.00
    0   31    4      0.66      0.00
    1   31    4     -1.86      0.00
    2   31    4     -1.04      0.00
    3   31    4      2.58      0.00
    4   31    4     10.90      0.00
    5   31    4      8.73      0.00
    6   31    4      0.03      0.00
    7   31    4     -0.34      0.00
    8   31    4      3.21      0.00
    9   31    4     -6.58      0.00
   10   31    4     -0.51      0.00
   11   31    4     -2.20      0.00
   12   31    4      8.22      0.00
  -11   32    4     -5.75      0.00
  -10   32    4      1.60      0.00
   -9   32    4      5.17      0.00
   -8   32    4      2.83      0.00
   -7   32    4     -3.75      0.00
   -6   32    4      1.69      0.00
   -5   32    4     -9.13      0.00
   -4   32    4      6.23      0.00
   -3   32    4      2.85      0.00
   -2   32    4    -10.96      0.00
   -1   32    4      2.84      0.00
    0   32    4     -5.93      0.00
    1   32    4     -2.12      0.00
    2   32    4      3.71      0.00
    3   32    4      1.14      0.00
    4   32    4      4.50      0.00
    5   32    4      1.36      0.00
    6   32    4      2.56      0.00
    7   32    4      2.12      0.00
    8   32    4     -1.62      0.00
    9   32    4      7.96      0.00
   10   32    4     15.86      0.00
   -9   33    4      3.83      0.00
   -8   33    4     -2.32      0.00
   -7   33    4     -5.20      0.00
   -6   33    4      7.83      0.00
   -5   33    4     -1.69      0.00
   -4   33    4     -4.64      0.00
   -3   33    4      5.68      0.00
   -2   33    4     -3.41      0.00
   -1   33    4     -1.69      0.00
    0   33    4     -1.28      0.00
    1   33    4      3.21      0.00
    2   33    4      0.39      0.00
    3   33    4     -0.94      0.00
    4   33    4      5.80      0.00
    5   33    4     -3.43      0.00
    6   33    4     -1.16      0.00
    7   33    4     -5.31      0.00
    8   33    4      3.33      0.00
    9   33    4     -3.28      0.00
   -8   34    4      2.39      0.00
   -7   34    4      8.61      0.00
   -6   34    4      9.31      0.00
   -5   34    4     10.20      0.00
   -4   34    4     -2.48      0.00
   -3   34    4      6.56      0.00
   -2   34    4      7.22      0.00
   -1   34    4     -1.53      0.00
    0   34    4      3.35      0.00
    1   34    4    -11.96      0.00
    2   34    4      1.72      0.00
    3   34    4      3.10      0.00
    4   34    4     -3.11      0.00
    5   34    4      7.58      0.00
    6   34    4      0.29      0.00
    7   34    4     -0.94      0.00
   -5   35    4      1.24      0.00
   -4   35    4     -0.32      0.00
   -3   35    4      5.32      0.00
   -2   35    4      6.98      0.00
   -1   35    4    -12.53      0.00
    0   35    4      2.25      0.00
    1   35    4      2.35      0.00
    2   35    4     -6.55      0.00
    3   35    4      7.65      0.00
    4   35    4      8.02      0.00
    5   35    4      4.18      0.00
  -23    0    5     -4.46      0.00
  -21    0    5     -1.67      0.00
  -19    0    5     19.58      0.00
  -17    0    5      1.44      0.00
  -15    0    5     -9.18      0.00
  -13    0    5    -16.70      0.00
  -11    0    5     33.93      0.00
   -9    0    5    -18.34      0.00
   -7    0    5      7.93      0.00
   -5    0    5    -47.69      0.00
   -3    0    5     63.33      0.00
   -1    0    5    117.75      0.00
    1    0    5     86.18      0.00
    3    0    5      0.09      0.00
    5    0    5    -30.06      0.00
    7    0    5     -6.56      0.00
    9    0    5      0.70      0.00
   11    0    5     -0.12      0.00
   13    0    5     10.62      0.00
   15    0    5     -1.68      0.00
   17    0    5      0.69      0.00
   19    0    5      9.58      0.00
   21    0    5     -4.17      0.00
   23    0    5      7.50      0.00
  -24    1    5      0.02      0.00
  -23    1    5     -3.19      0.00
  -22    1    5     -7.11      0.00
  -21    1    5     -2.64      0.00
  -20    1    5      3.35      0.00
  -19    1    5      1.48      0.00
  -18    1    5     -4.51      0.00
  -17    1    5     -0.10      0.00
  -16    1    5     -1.53      0.00
  -15    1    5     -2.82      0.00
  -14    1    5      8.39      0.00
  -13    1    5     13.69      0.00
  -12    1    5      2.24      0.00
  -11    1    5      0.60      0.00
  -10    1    5    -15.97      0.00
   -9    1    5    -24.28      0.00
   -8    1    5    -20.97      0.00
   -7    1    5     11.86      0.00
   -6    1    5     13.55      0.00
   -5    1    5    -30.55      0.00
   -4    1    5     24.36      0.00
   -3    1    5     -3.30      0.00
   -2    1    5     71.45      0.00
   -1    1    5    -48.01      0.00
    0    1    5     30.46      0.00
    1    1    5    -15.09      0.00
    2    1    5      8.27      0.00
    3    1    5     -7.41      0.00
    4    1    5    -34.95      0.00
    5    1    5    -16.12      0.00
    6    1    5     19.14      0.00
    7    1    5      8.26      0.00
    8    1    5     -3.23      0.00
    9    1    5    -15.98      0.00
   10    1    5     -7.05      0.00
   11    1    5      6.54      0.00
   12    1    5    -23.05      0.00
   13    1    5      0.01      0.00
   14    1    5      4.08      0.00
   15    1    5     -8.15      0.00
   16    1    5      0.27      0.00
   17    1    5      4.57      0.00
   18    1    5      2.97      0.00
   19    1    5     -1.18      0.00
   20    1    5     -0.72      0.00
   21    1    5     -4.30      0.00
   22    1    5     -2.21      0.00
   23    1    5      2.11      0.00
  -24    2    5      3.83      0.00
  -23    2    5     -0.88      0.00
  -22    2    5      1.75      0.00
  -21    2    5     -0.13      0.00
  -20    2    5      1.61      0.00
  -19    2    5      5.87      0.00
  -18    2    5     -5.51      0.00
  -17    2    5     -7.83      0.00
  -16    2    5      2.72      0.00
  -15    2    5      9.70      0.00
  -14    2    5     -1.04      0.00
  -13    2    5      6.83      0.00
  -12    2    5    -12.15      0.00
  -11    2    5     -2.24      0.00
  -10    2    5     -5.44      0.00
   -9    2    5      1.17      0.00
   -8    2    5      5.92      0.00
   -7    2    5      9.02      0.00
   -6    2    5      2.44      0.00
   -5    2    5    -51.34      0.00
   -4    2    5     15.73      0.00
   -3    2    5     26.43      0.00
   -2    2    5    -20.04      0.00
   -1    2    5    -95.69      0.00
    0    2    5     37.89      0.00
    1    2    5    -24.11      0.00
    2    2    5     30.10      0.00
    3    2    5    -86.27      0.00
    4    2    5     19.21      0.00
    5    2    5      1.61      0.00
    6    2    5      9.31      0.00
    7    2    5      8.75      0.00
    8    2    5      8.37      0.00
    9    2    5     12.22      0.00
   10    2    5     -9.46      0.00
   11    2    5     15.42      0.00
   12    2    5      0.00      0.00
   13    2    5     -2.94      0.00
   14    2    5     -3.57      0.00
   15    2    5     -1.96      0.00
   16    2    5     -1.84      0.00
   17    2    5     -3.88      0.00
   18    2    5      1.90      0.00
   19    2    5     -0.92      0.00
   20    2    5      1.99      0.00
   21    2    5     -4.82      0.00
   22    2    5      1.67      0.00
   23    2    5     -1.76      0.00
  -24    3    5      0.90      0.00
  -23    3    5     -8.79      0.00
  -22    3    5     -3.16      0.00
  -21    3    5     -1.11      0.00
  -20    3    5      3.95      0.00
  -19    3    5     -3.59      0.00
  -18    3    5      4.10      0.00
  -17    3    5      2.06      0.00
  -16    3    5     -0.99      0.00
  -15    3    5      3.92      0.00
  -14    3    5     -6.98      0.00
  -13    3    5      3.65      0.00
  -12    3    5     -0.69      0.00
  -11    3    5     -1.81      0.00
  -10    3    5     21.65      0.00
   -9    3    5     26.45      0.00
   -8    3    5    -11.22      0.00
   -7    3    5     -9.57      0.00
   -6    3    5     19.36      0.00
   -5    3    5      8.62      0.00
   -4    3    5    -13.15      0.00
   -3    3    5     12.01      0.00
   -2    3    5     28.46      0.00
   -1    3    5    -16.19      0.00
    0    3    5     46.85      0.00
    1    3    5     65.13      0.00
    2    3    5      6.21      0.00
    3    3    5    -41.97      0.00
    4    3    5    -34.84      0.00
    5    3    5    -15.14      0.00
    6    3    5     15.10      0.00
    7    3    5      3.34      0.00
    8    3    5     10.07      0.00
    9    3    5     17.58      0.00
   10    3    5     10.39      0.00
   11    3    5      8.59      0.00
   12    3    5      1.97      0.00
   13    3    5     -1.48      0.00
   14    3    5     -0.23      0.00
   15    3    5     -4.02      0.00
   16    3    5     -3.82      0.00
   17    3    5      0.75      0.00
   18    3    5      2.89      0.00
   19    3    5     -0.87      0.00
   20    3    5     -0.92      0.00
   21    3    5      0.90      0.00
   22    3    5     -0.76      0.00
   23    3    5     -0.74      0.00
  -24    4    5      5.81      0.00
  -23    4    5      0.64      0.00
  -22    4    5     -3.06      0.00
  -21    4    5     -2.68      0.00
  -20    4    5      4.82      0.00
  -19    4    5      3.11      0.00
  -18    4    5      1.41      0.00
  -17    4    5     -4.34      0.00
  -16    4    5     -1.92      0.00
  -15    4    5      5.05      0.00
  -14    4    5    -13.49      0.00
  -13    4    5      1.16      0.00
  -12    4    5      0.03      0.00
  -11    4    5     -1.28      0.00
  -10    4    5    -11.72      0.00
   -9    4    5    -23.81      0.00
   -8    4    5      2.28      0.00
   -7    4    5    -12.16      0.00
   -6    4    5     27.39      0.00
   -5    4    5     -3.63      0.00
   -4    4    5    -18.95      0.00
   -3    4    5     52.27      0.00
   -2    4    5     -9.25      0.00
   -1    4    5     80.48      0.00
    0    4    5     11.33      0.00
    1    4    5     10.36      0.00
    2    4    5     45.47      0.00
    3    4    5    -19.84      0.00
    4    4    5     16.07      0.00
    5    4    5      9.80      0.00
    6    4    5     16.52      0.00
    7    4    5      2.81      0.00
    8    4    5      1.35      0.00
    9    4    5     -9.29      0.00
   10    4    5     -7.20      0.00
   11    4    5    -14.06      0.00
   12    4    5     15.11      0.00
   13    4    5     -9.39      0.00
   14    4    5     -1.11      0.00
   15    4    5     10.35      0.00
   16    4    5     -2.09      0.00
   17    4    5      6.03      0.00
   18    4    5     -0.25      0.00
   19    4    5      3.62      0.00
   20    4    5     -4.57      0.00
   21    4    5     -1.64      0.00
   22    4    5     -0.53      0.00
   23    4    5      8.38      0.00
  -24    5    5      6.43      0.00
  -23    5    5      2.36      0.00
  -22    5    5      0.94      0.00
  -21    5    5     -0.68      0.00
  -20    5    5      7.76      0.00
  -19    5    5     -5.91      0.00
  -18    5    5     -1.53      0.00
  -17    5    5      0.71      0.00
  -16    5    5     -9.20      0.00
  -15    5    5     -3.99      0.00
  -14    5    5      4.17      0.00
  -13    5    5      6.56      0.00
  -12    5    5      0.25      0.00
  -11    5    5     -1.59      0.00
  -10    5    5    -10.72      0.00
   -9    5    5      5.92      0.00
   -8    5    5      4.81      0.00
   -7    5    5     -2.11      0.00
   -6    5    5     -0.52      0.00
   -5    5    5      5.33      0.00
   -4    5    5      8.15      0.00
   -3    5    5     26.49      0.00
   -2    5    5     23.37      0.00
   -1    5    5    -42.14      0.00
    0    5    5     28.05      0.00
    1    5    5     54.73      0.00
    2    5    5     36.68      0.00
    3    5    5     29.68      0.00
    4    5    5     -8.95      0.00
    5    5    5     -0.18      0.00
    6    5    5     -4.24      0.00
    7    5    5     21.23      0.00
    8    5    5    -16.46      0.00
    9    5    5      2.72      0.00
   10    5    5      2.10      0.00
   11    5    5     -4.27      0.00
   12    5    5      0.00      0.00
   13    5    5     -1.92      0.00
   14    5    5     -4.82      0.00
   15    5    5    -10.31      0.00
   16    5    5     -2.21      0.00
   17    5    5      0.62      0.00
   18    5    5     -5.77      0.00
   19    5    5     -2.75      0.00
   20    5    5     -5.13      0.00
   21    5    5      0.84      0.00
   22    5    5     -4.73      0.00
   23    5    5     -0.32      0.00
  -24    6    5     -0.60      0.00
  -23    6    5     -1.19      0.00
  -22    6    5     -5.13      0.00
  -21    6    5     -4.88      0.00
  -20    6    5      3.06      0.00
  -19    6    5     -1.82      0.00
  -18    6    5     -6.98      0.00
  -17    6    5     -2.27      0.00
  -16    6    5      9.58      0.00
  -15    6    5      0.34      0.00
  -14    6    5      4.03      0.00
  -13    6    5      5.69      0.00
  -12    6    5    -11.20      0.00
  -11    6    5     -6.13      0.00
  -10    6    5    -11.60      0.00
   -9    6    5      0.30      0.00
   -8    6    5      2.30      0.00
   -7    6    5    -13.96      0.00
   -6    6    5     -7.49      0.00
   -5    6    5     25.15      0.00
   -4    6    5    -13.63      0.00
   -3    6    5      1.82      0.00
   -2    6    5    -56.71      0.00
   -1    6    5     -0.60      0.00
    0    6    5     33.16      0.00
    1    6    5     -3.36      0.00
    2    6    5      2.12      0.00
    3    6    5    -45.92      0.00
    4    6    5    -39.37      0.00
    5    6    5      8.47      0.00
    6    6    5      2.59      0.00
    7    6    5     32.66      0.00
    8    6    5     11.36      0.00
    9    6    5     -3.98      0.00
   10    6    5      2.69      0.00
   11    6    5      7.22      0.00
   12    6    5     -0.40      0.00
   13    6    5     -4.60      0.00
   14    6    5    -10.62      0.00
   15    6    5      2.12      0.00
   16    6    5     -0.78      0.00
   17    6    5     -2.40      0.00
   18    6    5      0.82      0.00
   19    6    5      0.92      0.00
   20    6    5      2.64      0.00
   21    6    5     -6.90      0.00
   22    6    5      0.35      0.00
   23    6    5     -9.68      0.00
  -24    7    5     -1.08      0.00
  -23    7    5     -2.97      0.00
  -22    7    5     -6.95      0.00
  -21    7    5     -0.12      0.00
  -20    7    5     -2.76      0.00
  -19    7    5     11.38      0.00
  -18    7    5     -0.19      0.00
  -17    7    5      2.14      0.00
  -16    7    5      4.90      0.00
  -15    7    5     -1.05      0.00
  -14    7    5      0.00      0.00
  -13    7    5     -5.20      0.00
  -12    7    5     -2.04      0.00
  -11    7    5     -0.72      0.00
  -10    7    5     11.44      0.00
   -9    7    5      4.73      0.00
   -8    7    5     11.39      0.00
   -7    7    5      8.92      0.00
   -6    7    5     -4.98      0.00
   -5    7    5     -0.53      0.00
   -4    7    5    -24.02      0.00
   -3    7    5     20.56      0.00
   -2    7    5     -9.75      0.00
   -1    7    5    -15.59      0.00
    0    7    5     50.63      0.00
    1    7    5     26.15      0.00
    2    7    5    -30.55      0.00
    3    7    5     17.25      0.00
    4    7    5    -13.40      0.00
    5    7    5      5.38      0.00
    6    7    5     20.79      0.00
    7    7    5     -2.22      0.00
    8    7    5      1.35      0.00
    9    7    5    -13.20      0.00
   10    7    5      4.92      0.00
   11    7    5      1.81      0.00
   12    7    5      4.96      0.00
   13    7    5      2.03      0.00
   14    7    5     -6.02      0.00
   15    7    5     -2.11      0.00
   16    7    5      4.27      0.00
   17    7    5      2.17      0.00
   18    7    5     -5.62      0.00
   19    7    5      2.96      0.00
   20    7    5     -9.86      0.00
   21    7    5     -2.53      0.00
   22    7    5     -2.04      0.00
   23    7    5      2.47      0.00
  -24    8    5      2.47      0.00
  -23    8    5     10.26      0.00
  -22    8    5     -1.24      0.00
  -21    8    5      0.96      0.00
  -20    8    5     -0.98      0.00
  -19    8    5     -0.08      0.00
  -18    8    5     -5.19      0.00
  -17    8    5     -7.38      0.00
  -16    8    5     -6.58      0.00
  -15    8    5     -3.00      0.00
  -14    8    5    -14.93      0.00
  -13    8    5      7.50      0.00
  -12    8    5      3.42      0.00
  -11    8    5    -15.77      0.00
  -10    8    5      6.23      0.00
   -9    8    5     -1.49      0.00
   -8    8    5     -6.31      0.00
   -7    8    5    -12.10      0.00
   -6    8    5     -8.83      0.00
   -5    8    5     15.79      0.00
   -4    8    5    -19.74      0.00
   -3    8    5    -13.71      0.00
   -2    8    5     37.47      0.00
   -1    8    5    -16.05      0.00
    0    8    5      6.71      0.00
    1    8    5     -1.55      0.00
    2    8    5      6.21      0.00
    3    8    5      7.73      0.00
    4    8    5    -23.52      0.00
    5    8    5      7.11      0.00
    6    8    5      7.62      0.00
    7    8    5     -3.62      0.00
    8    8    5      8.02      0.00
    9    8    5      0.70      0.00
   10    8    5     10.69      0.00
   11    8    5      9.86      0.00
   12    8    5      2.96      0.00
   13    8    5    -10.17      0.00
   14    8    5     -0.37      0.00
   15    8    5     -2.48      0.00
   16    8    5      1.86      0.00
   17    8    5     -2.58      0.00
   18    8    5      0.89      0.00
   19    8    5     -0.23      0.00
   20    8    5     -0.54      0.00
   21    8    5      4.18      0.00
   22    8    5     -6.52      0.00
   23    8    5      4.09      0.00
  -24    9    5     10.14      0.00
  -23    9    5      5.83      0.00
  -22    9    5      2.37      0.00
  -21    9    5     -1.33      0.00
  -20    9    5      2.39      0.00
  -19    9    5     -5.01      0.00
  -18    9    5     -1.72      0.00
  -17    9    5      4.39      0.00
  -16    9    5     -6.69      0.00
  -15    9    5      5.21      0.00
  -14    9    5      8.52      0.00
  -13    9    5     -6.64      0.00
  -12    9    5     -5.60      0.00
  -11    9    5     -7.00      0.00
  -10    9    5    -13.32      0.00
   -9    9    5     15.12      0.00
   -8    9    5     -4.18      0.00
   -7    9    5     13.26      0.00
   -6    9    5    -18.08      0.00
   -5    9    5     20.23      0.00
   -4    9    5     49.26      0.00
   -3    9    5    -18.04      0.00
   -2    9    5     18.39      0.00
   -1    9    5    -24.53      0.00
    0    9    5     -5.31      0.00
    1    9    5     31.18      0.00
    2    9    5    -17.76      0.00
    3    9    5     23.09      0.00
    4    9    5     10.46      0.00
    5    9    5      0.33      0.00
    6    9    5     19.20      0.00
    7    9    5     16.38      0.00
    8    9    5     -6.35      0.00
    9    9    5      5.58      0.00
   10    9    5    -12.16      0.00
   11    9    5     -5.96      0.00
   12    9    5      6.71      0.00
   13    9    5     -2.90      0.00
   14    9    5      2.73      0.00
   15    9    5     -0.52      0.00
   16    9    5      5.99      0.00
   17    9    5     -1.46      0.00
   18    9    5     -2.11      0.00
   19    9    5     -0.35      0.00
   20    9    5      0.55      0.00
   21    9    5     -0.77      0.00
   22    9    5     -9.95      0.00
   23    9    5     -5.73      0.00
  -23   10    5     -3.28      0.00
  -22   10    5      1.08      0.00
  -21   10    5     -2.95      0.00
  -20   10    5      2.93      0.00
  -19   10    5     -2.64      0.00
  -18   10    5     -0.87      0.00
  -17   10    5      7.10      0.00
  -16   10    5     -1.44      0.00
  -15   10    5     -4.69      0.00
  -14   10    5     -1.52      0.00
  -13   10    5     -0.45      0.00
  -12   10    5     -7.16      0.00
  -11   10    5      1.42      0.00
  -10   10    5      2.11      0.00
   -9   10    5     19.28      0.00
   -8   10    5    -27.34      0.00
   -7   10    5     -1.91      0.00
   -6   10    5    -17.71      0.00
   -5   10    5     -3.62      0.00
   -4   10    5     -8.93      0.00
   -3   10    5    -35.69      0.00
   -2   10    5    -18.47      0.00
   -1   10    5     26.85      0.00
    0   10    5     -5.80      0.00
    1   10    5     34.22      0.00
    2   10    5     -6.86      0.00
    3   10    5    -13.06      0.00
    4   10    5     -1.22      0.00
    5   10    5     -6.92      0.00
    6   10    5      2.42      0.00
    7   10    5     16.46      0.00
    8   10    5     -3.94      0.00
    9   10    5     -2.92      0.00
   10   10    5      3.09      0.00
   11   10    5      9.96      0.00
   12   10    5     -5.74      0.00
   13   10    5     -0.74      0.00
   14   10    5     -2.49      0.00
   15   10    5     -2.62      0.00
   16   10    5     -2.15      0.00
   17   10    5     -2.38      0.00
   18   10    5      0.68      0.00
   19   10    5     -3.38      0.00
   20   10    5      0.76      0.00
   21   10    5    -12.85      0.00
   22   10    5      1.42      0.00
  -23   11    5      2.79      0.00
  -22   11    5     -8.06      0.00
  -21   11    5     -4.54      0.00
  -20   11    5     -2.83      0.00
  -19   11    5      4.73      0.00
  -18   11    5     -1.05      0.00
  -17   11    5      2.87      0.00
  -16   11    5      5.24      0.00
  -15   11    5     -4.48      0.00
  -14   11    5      1.78      0.00
  -13   11    5     -7.35      0.00
  -12   11    5      2.36      0.00
  -11   11    5      5.33      0.00
  -10   11    5    -16.35      0.00
   -9   11    5     -2.44      0.00
   -8   11    5      0.30      0.00
   -7   11    5      3.35      0.00
   -6   11    5     -7.89      0.00
   -5   11    5    -20.41      0.00
   -4   11    5     14.06      0.00
   -3   11    5     35.01      0.00
   -2   11    5    -19.11      0.00
   -1   11    5     24.44      0.00
    0   11    5      8.09      0.00
    1   11    5     -5.80      0.00
    2   11    5    -12.83      0.00
    3   11    5    -24.23      0.00
    4   11    5      3.91      0.00
    5   11    5    -17.81      0.00
    6   11    5     16.56      0.00
    7   11    5     -1.16      0.00
    8   11    5     14.60      0.00
    9   11    5     -9.96      0.00
   10   11    5      3.46      0.00
   11   11    5     -3.28      0.00
   12   11    5      5.67      0.00
   13   11    5     -7.48      0.00
   14   11    5     -9.71      0.00
   15   11    5      3.26      0.00
   16   11    5      1.12      0.00
   17   11    5     -0.91      0.00
   18   11    5    -10.19      0.00
   19   11    5      4.11      0.00
   20   11    5     -0.92      0.00
   21   11    5     -1.78      0.00
   22   11    5      3.73      0.00
  -23   12    5      4.64      0.00
  -22   12    5      3.65      0.00
  -21   12    5     -3.06      0.00
  -20   12    5      0.53      0.00
  -19   12    5     -0.17      0.00
  -18   12    5     -1.95      0.00
  -17   12    5     -2.01      0.00
  -16   12    5     -2.48      0.00
  -15   12    5     -8.02      0.00
  -14   12    5     -7.77      0.00
  -13   12    5     10.05      0.00
  -12   12    5     -7.46      0.00
  -11   12    5     -7.98      0.00
  -10   12    5      1.40      0.00
   -9   12    5      9.07      0.00
   -8   12    5     -4.65      0.00
   -7   12    5    -15.85      0.00
   -6   12    5      1.51      0.00
   -5   12    5      6.92      0.00
   -4   12    5    -11.34      0.00
   -3   12    5      8.64      0.00
   -2   12    5     -4.99      0.00
   -1   12    5    -20.99      0.00
    0   12    5    -14.35      0.00
    1   12    5     -8.65      0.00
    2   12    5     11.15      0.00
    3   12    5     -4.88      0.00
    4   12    5    -10.25      0.00
    5   12    5      7.72      0.00
    6   12    5      3.32      0.00
    7   12    5     -5.31      0.00
    8   12    5     -6.82      0.00
    9   12    5    -11.78      0.00
   10   12    5      3.43      0.00
   11   12    5      1.22      0.00
   12   12    5     -1.23      0.00
   13   12    5      6.88      0.00
   14   12    5      5.13      0.00
   15   12    5      1.81      0.00
   16   12    5      0.98      0.00
   17   12    5     -8.40      0.00
   18   12    5      0.51      0.00
   19   12    5      1.70      0.00
   20   12    5      3.51      0.00
   21   12    5     -7.18      0.00
   22   12    5     -6.46      0.00
  -23   13    5      7.13      0.00
  -22   13    5      2.88      0.00
  -21   13    5     -1.72      0.00
  -20   13    5     -0.87      0.00
  -19   13    5      3.62      0.00
  -18   13    5     -2.13      0.00
  -17   13    5     -1.67      0.00
  -16   13    5      0.89      0.00
  -15   13    5      3.61      0.00
  -14   13    5      1.22      0.00
  -13   13    5      0.42      0.00
  -12   13    5     -1.15      0.00
  -11   13    5      2.54      0.00
  -10   13    5     -4.25      0.00
   -9   13    5      5.66      0.00
   -8   13    5      5.98      0.00
   -7   13    5    -14.01      0.00
   -6   13    5    -17.29      0.00
   -5   13    5      5.15      0.00
   -4   13    5      8.54      0.00
   -3   13    5     -0.20      0.00
   -2   13    5    -11.26      0.00
   -1   13    5     10.41      0.00
    0   13    5     -0.86      0.00
    1   13    5      1.85      0.00
    2   13    5      2.70      0.00
    3   13    5     -8.89      0.00
    4   13    5    -10.10      0.00
    5   13    5      4.20      0.00
    6   13    5      2.20      0.00
    7   13    5      5.38      0.00
    8   13    5      6.22      0.00
    9   13    5      6.19      0.00
   10   13    5      1.10      0.00
   11   13    5      1.55      0.00
   12   13    5     10.41      0.00
   13   13    5      2.81      0.00
   14   13    5     -0.97      0.00
   15   13    5     -3.70      0.00
   16   13    5      2.01      0.00
   17   13    5     -1.70      0.00
   18   13    5      5.16      0.00
   19   13    5      2.75      0.00
   20   13    5      8.24      0.00
   21   13    5     -8.70      0.00
   22   13    5     -9.91      0.00
  -22   14    5      4.57      0.00
  -21   14    5      2.68      0.00
  -20   14    5    -11.64      0.00
  -19   14    5     -0.12      0.00
  -18   14    5     -1.37      0.00
  -17   14    5      2.08      0.00
  -16   14    5     -1.52      0.00
  -15   14    5      2.68      0.00
  -14   14    5      0.24      0.00
  -13   14    5      3.34      0.00
  -12   14    5     -9.43      0.00
  -11   14    5     -0.66      0.00
  -10   14    5     -4.20      0.00
   -9   14    5     -1.25      0.00
   -8   14    5     -4.42      0.00
   -7   14    5     -6.58      0.00
   -6   14    5      0.76      0.00
   -5   14    5     -3.74      0.00
   -4   14    5     -2.24      0.00
   -3   14    5      4.47      0.00
   -2   14    5     -3.02      0.00
   -1   14    5     -1.51      0.00
    0   14    5      6.10      0.00
    1   14    5      0.74      0.00
    2   14    5    -16.50      0.00
    3   14    5     -7.32      0.00
    4   14    5     -4.65      0.00
    5   14    5      1.36      0.00
    6   14    5      7.07      0.00
    7   14    5      8.59      0.00
    8   14    5     -5.27      0.00
    9   14    5      5.34      0.00
   10   14    5     -3.00      0.00
   11   14    5      3.51      0.00
   12   14    5     -5.21      0.00
   13   14    5     -0.83      0.00
   14   14    5      0.16      0.00
   15   14    5     -5.83      0.00
   16   14    5     -1.16      0.00
   17   14    5     -0.05      0.00
   18   14    5     -0.90      0.00
   19   14    5     -3.70      0.00
   20   14    5      5.19      0.00
   21   14    5     -6.54      0.00
  -22   15    5      0.61      0.00
  -21   15    5      0.98      0.00
  -20   15    5     -7.67      0.00
  -19   15    5     -2.60      0.00
  -18   15    5      0.79      0.00
  -17   15    5     -0.65      0.00
  -16   15    5     -1.11      0.00
  -15   15    5     -2.07      0.00
  -14   15    5     -3.37      0.00
  -13   15    5     -2.27      0.00
  -12   15    5      1.44      0.00
  -11   15    5      2.70      0.00
  -10   15    5      1.67      0.00
   -9   15    5     -6.17      0.00
   -8   15    5     15.28      0.00
   -7   15    5     -9.57      0.00
   -6   15    5    -14.29      0.00
   -5   15    5     -6.63      0.00
   -4   15    5     -1.08      0.00
   -3   15    5     19.75      0.00
   -2   15    5     -1.08      0.00
   -1   15    5      3.23      0.00
    0   15    5      6.92      0.00
    1   15    5      6.61      0.00
    2   15    5      5.03      0.00
    3   15    5    -13.02      0.00
    4   15    5      1.73      0.00
    5   15    5     -7.68      0.00
    6   15    5     -2.22      0.00
    7   15    5     -0.06      0.00
    8   15    5      1.25      0.00
    9   15    5     -1.94      0.00
   10   15    5      2.24      0.00
   11   15    5      1.03      0.00
   12   15    5      5.67      0.00
   13   15    5     -1.09      0.00
   14   15    5      3.85      0.00
   15   15    5      1.33      0.00
   16   15    5      0.50      0.00
   17   15    5     -0.99      0.00
   18   15    5    -12.64      0.00
   19   15    5     -0.13      0.00
   20   15    5     -2.83      0.00
   21   15    5     -2.15      0.00
  -22   16    5     -4.09      0.00
  -21   16    5     -1.86      0.00
  -20   16    5      2.54      0.00
  -19   16    5     -3.11      0.00
  -18   16    5      0.62      0.00
  -17   16    5      0.43      0.00
  -16   16    5     -5.70      0.00
  -15   16    5     -2.58      0.00
  -14   16    5     -3.16      0.00
  -13   16    5      6.83      0.00
  -12   16    5     -9.93      0.00
  -11   16    5     -3.49      0.00
  -10   16    5      3.16      0.00
   -9   16    5     -2.36      0.00
   -8   16    5     -6.74      0.00
   -7   16    5     -7.41      0.00
   -6   16    5    -11.38      0.00
   -5   16    5     12.71      0.00
   -4   16    5      6.50      0.00
   -3   16    5     17.96      0.00
   -2   16    5     -1.73      0.00
   -1   16    5    -12.38      0.00
    0   16    5      0.77      0.00
    1   16    5     -1.85      0.00
    2   16    5     -6.27      0.00
    3   16    5     -5.02      0.00
    4   16    5    -22.05      0.00
    5   16    5     -4.86      0.00
    6   16    5     -0.20      0.00
    7   16    5      6.95      0.00
    8   16    5      2.87      0.00
    9   16    5     -2.14      0.00
   10   16    5     -3.54      0.00
   11   16    5     -1.81      0.00
   12   16    5     -3.94      0.00
   13   16    5      2.09      0.00
   14   16    5      4.34      0.00
   15   16    5     -0.01      0.00
   16   16    5     -4.50      0.00
   17   16    5      2.68      0.00
   18   16    5      0.38      0.00
   19   16    5      8.41      0.00
   20   16    5     -5.18      0.00
   21   16    5     -3.36      0.00
  -21   17    5     -3.05      0.00
  -20   17    5      5.43      0.00
  -19   17    5     -0.20      0.00
  -18   17    5     -2.91      0.00
  -17   17    5      1.72      0.00
  -16   17    5      0.00      0.00
  -15   17    5      0.43      0.00
  -14   17    5      0.14      0.00
  -13   17    5      7.00      0.00
  -12   17    5      1.10      0.00
  -11   17    5     -6.81      0.00
  -10   17    5      3.80      0.00
   -9   17    5      0.99      0.00
   -8   17    5      2.34      0.00
   -7   17    5      1.45      0.00
   -6   17    5     -7.10      0.00
   -5   17    5      8.08      0.00
   -4   17    5     -1.38      0.00
   -3   17    5    -11.29      0.00
   -2   17    5     -0.51      0.00
   -1   17    5      0.38      0.00
    0   17    5     -5.70      0.00
    1   17    5      9.93      0.00
    2   17    5     -1.76      0.00
    3   17    5     -0.92      0.00
    4   17    5     -6.09      0.00
    5   17    5     11.36      0.00
    6   17    5      0.59      0.00
    7   17    5      2.98      0.00
    8   17    5     -2.57      0.00
    9   17    5     -4.65      0.00
   10   17    5     -4.09      0.00
   11   17    5      2.57      0.00
   12   17    5      8.28      0.00
   13   17    5      0.07      0.00
   14   17    5     -0.18      0.00
   15   17    5     -4.74      0.00
   16   17    5     -0.92      0.00
   17   17    5     -5.95      0.00
   18   17    5      4.72      0.00
   19   17    5      2.08      0.00
   20   17    5      1.88      0.00
  -21   18    5     -6.78      0.00
  -20   18    5     -7.33      0.00
  -19   18    5      1.65      0.00
  -18   18    5     -2.84      0.00
  -17   18    5     -1.71      0.00
  -16   18    5     -0.12      0.00
  -15   18    5      0.01      0.00
  -14   18    5      1.54      0.00
  -13   18    5      3.84      0.00
  -12   18    5     -1.54      0.00
  -11   18    5     -1.82      0.00
  -10   18    5     -4.82      0.00
   -9   18    5     10.04      0.00
   -8   18    5     -1.67      0.00
   -7   18    5      1.79      0.00
   -6   18    5     -5.22      0.00
   -5   18    5     -9.17      0.00
   -4   18    5      8.82      0.00
   -3   18    5     -1.56      0.00
   -2   18    5      4.17      0.00
   -1   18    5      2.80      0.00
    0   18    5      8.88      0.00
    1   18    5      5.17      0.00
    2   18    5     -8.43      0.00
    3   18    5     -8.28      0.00
    4   18    5     -2.51      0.00
    5   18    5     -4.37      0.00
    6   18    5      0.28      0.00
    7   18    5     -2.27      0.00
    8   18    5      2.43      0.00
    9   18    5      7.89      0.00
   10   18    5      5.47      0.00
   11   18    5      4.67      0.00
   12   18    5      0.10      0.00
   13   18    5     -1.74      0.00
   14   18    5     -3.59      0.00
   15   18    5     -3.63      0.00
   16   18    5     -3.61      0.00
   17   18    5     -3.91      0.00
   18   18    5      1.15      0.00
   19   18    5     -4.63      0.00
   20   18    5     -0.04      0.00
  -21   19    5      6.86      0.00
  -20   19    5     -3.95      0.00
  -19   19    5      2.96      0.00
  -18   19    5     -2.27      0.00
  -17   19    5     -1.96      0.00
  -16   19    5     -0.68      0.00
  -15   19    5      0.63      0.00
  -14   19    5      4.85      0.00
  -13   19    5     -4.00      0.00
  -12   19    5     -2.85      0.00
  -11   19    5     -9.30      0.00
  -10   19    5      2.32      0.00
   -9   19    5      5.45      0.00
   -8   19    5      0.96      0.00
   -7   19    5      3.86      0.00
   -6   19    5     -6.52      0.00
   -5   19    5      5.23      0.00
   -4   19    5      3.98      0.00
   -3   19    5      4.72      0.00
   -2   19    5      3.86      0.00
   -1   19    5     -5.09      0.00
    0   19    5     -5.84      0.00
    1   19    5      1.85      0.00
    2   19    5     -6.30      0.00
    3   19    5     -8.54      0.00
    4   19    5     -6.51      0.00
    5   19    5     -7.39      0.00
    6   19    5      3.68      0.00
    7   19    5      3.84      0.00
    8   19    5      6.94      0.00
    9   19    5     -0.34      0.00
   10   19    5     -5.60      0.00
   11   19    5     -0.56      0.00
   12   19    5      2.60      0.00
   13   19    5     -2.28      0.00
   14   19    5      0.99      0.00
   15   19    5     -1.41      0.00
   16   19    5      6.05      0.00
   17   19    5      4.93      0.00
   18   19    5     -2.85      0.00
   19   19    5     -2.95      0.00
   20   19    5     -5.21      0.00
  -20   20    5      1.64      0.00
  -19   20    5      0.79      0.00
  -18   20    5      0.82      0.00
  -17   20    5     -4.96      0.00
  -16   20    5     -1.20      0.00
  -15   20    5     -0.47      0.00
  -14   20    5     -0.70      0.00
  -13   20    5     -2.11      0.00
  -12   20    5     -1.67      0.00
  -11   20    5     -2.72      0.00
  -10   20    5      1.63      0.00
   -9   20    5      7.93      0.00
   -8   20    5     -1.01      0.00
   -7   20    5      1.05      0.00
   -6   20    5     -6.72      0.00
   -5   20    5      1.38      0.00
   -4   20    5      3.41      0.00
   -3   20    5      3.79      0.00
   -2   20    5     -0.19      0.00
   -1   20    5      7.97      0.00
    0   20    5      6.04      0.00
    1   20    5      5.00      0.00
    2   20    5     -3.67      0.00
    3   20    5      6.72      0.00
    4   20    5    -10.18      0.00
    5   20    5     -8.80      0.00
    6   20    5      0.75      0.00
    7   20    5     -4.13      0.00
    8   20    5      3.59      0.00
    9   20    5    -10.65      0.00
   10   20    5      4.28      0.00
   11   20    5      1.60      0.00
   12   20    5      0.69      0.00
   13   20    5     -2.43      0.00
   14   20    5      3.09      0.00
   15   20    5      1.21      0.00
   16   20    5     -0.75      0.00
   17   20    5      0.96      0.00
   18   20    5     -3.32      0.00
   19   20    5      3.69      0.00
  -20   21    5    -10.63      0.00
  -19   21    5     -0.16      0.00
  -18   21    5     -3.05      0.00
  -17   21    5      1.43      0.00
  -16   21    5     -8.04      0.00
  -15   21    5      1.94      0.00
  -14   21    5      0.40      0.00
  -13   21    5      3.80      0.00
  -12   21    5     -4.41      0.00
  -11   21    5     -2.79      0.00
  -10   21    5      1.91      0.00
   -9   21    5     -2.10      0.00
   -8   21    5     -2.62      0.00
   -7   21    5     -3.75      0.00
   -6   21    5      5.81      0.00
   -5   21    5     -2.47      0.00
   -4   21    5      0.75      0.00
   -3   21    5     -2.17      0.00
   -2   21    5      7.19      0.00
   -1   21    5     -7.98      0.00
    0   21    5     -6.58      0.00
    1   21    5     -2.14      0.00
    2   21    5     -2.80      0.00
    3   21    5     -0.80      0.00
    4   21    5      0.70      0.00
    5   21    5      3.43      0.00
    6   21    5      0.30      0.00
    7   21    5      5.37      0.00
    8   21    5      1.84      0.00
    9   21    5      1.66      0.00
   10   21    5     -0.62      0.00
   11   21    5      2.18      0.00
   12   21    5      3.20      0.00
   13   21    5     -4.10      0.00
   14   21    5     -2.20      0.00
   15   21    5     -0.99      0.00
   16   21    5     -6.19      0.00
   17   21    5     -1.09      0.00
   18   21    5      4.10      0.00
   19   21    5      0.73      0.00
  -19   22    5      4.79      0.00
  -18   22    5     -0.74      0.00
  -17   22    5      2.56      0.00
  -16   22    5     -0.39      0.00
  -15   22    5     -0.16      0.00
  -14   22    5      0.36      0.00
  -13   22    5      1.66      0.00
  -12   22    5     -5.42      0.00
  -11   22    5      1.56      0.00
  -10   22    5     -6.42      0.00
   -9   22    5      6.78      0.00
   -8   22    5      8.81      0.00
   -7   22    5      0.46      0.00
   -6   22    5      3.02      0.00
   -5   22    5     -1.61      0.00
   -4   22    5     -2.13      0.00
   -3   22    5     -0.94      0.00
   -2   22    5     -8.69      0.00
   -1   22    5     -3.86      0.00
    0   22    5     -1.58      0.00
    1   22    5     -5.40      0.00
    2   22    5      6.81      0.00
    3   22    5    -10.81      0.00
    4   22    5     -0.75      0.00
    5   22    5     -0.78      0.00
    6   22    5     -9.32      0.00
    7   22    5      5.06      0.00
    8   22    5     -1.25      0.00
    9   22    5      2.63      0.00
   10   22    5      1.44      0.00
   11   22    5     -0.15      0.00
   12   22    5     -2.18      0.00
   13   22    5      0.21      0.00
   14   22    5    -11.66      0.00
   15   22    5     -1.35      0.00
   16   22    5      4.57      0.00
   17   22    5     -0.73      0.00
   18   22    5     -0.19      0.00
  -19   23    5      6.74      0.00
  -18   23    5      8.02      0.00
  -17   23    5      0.67      0.00
  -16   23    5      5.54      0.00
  -15   23    5     -1.19      0.00
  -14   23    5      2.24      0.00
  -13   23    5      1.06      0.00
  -12   23    5     -8.87      0.00
  -11   23    5     -4.99      0.00
  -10   23    5      3.63      0.00
   -9   23    5      1.08      0.00
   -8   23    5      3.95      0.00
   -7   23    5     -0.48      0.00
   -6   23    5     -8.16      0.00
   -5   23    5      2.02      0.00
   -4   23    5     -5.40      0.00
   -3   23    5      4.98      0.00
   -2   23    5      0.10      0.00
   -1   23    5      2.67      0.00
    0   23    5     -1.41      0.00
    1   23    5      2.36      0.00
    2   23    5     -7.21      0.00
    3   23    5     -4.23      0.00
    4   23    5    -12.26      0.00
    5   23    5     -9.81      0.00
    6   23    5      6.16      0.00
    7   23    5      0.31      0.00
    8   23    5      2.61      0.00
    9   23    5      4.15      0.00
   10   23    5     -2.85      0.00
   11   23    5      2.70      0.00
   12   23    5     -0.18      0.00
   13   23    5     -2.50      0.00
   14   23    5      3.26      0.00
   15   23    5      0.72      0.00
   16   23    5      2.46      0.00
   17   23    5      6.56      0.00
   18   23    5     -1.52      0.00
  -18   24    5      8.66      0.00
  -17   24    5     -5.14      0.00
  -16   24    5     -4.46      0.00
  -15   24    5      1.43      0.00
  -14   24    5     -0.37      0.00
  -13   24    5      6.39      0.00
  -12   24    5      1.54      0.00
  -11   24    5     -5.24      0.00
  -10   24    5      2.82      0.00
   -9   24    5     -5.79      0.00
   -8   24    5      0.07      0.00
   -7   24    5     -0.28      0.00
   -6   24    5     -0.10      0.00
   -5   24    5      7.65      0.00
   -4   24    5      1.13      0.00
   -3   24    5      0.14      0.00
   -2   24    5      3.71      0.00
   -1   24    5      0.18      0.00
    0   24    5     -4.53      0.00
    1   24    5     -3.77      0.00
    2   24    5     -6.59      0.00
    3   24    5      2.56      0.00
    4   24    5     -2.08      0.00
    5   24    5     -6.61      0.00
    6   24    5      6.72      0.00
    7   24    5     -5.94      0.00
    8   24    5     -3.32      0.00
    9   24    5     -4.59      0.00
   10   24    5      3.31      0.00
   11   24    5     -3.49      0.00
   12   24    5     -2.80      0.00
   13   24    5     -4.79      0.00
   14   24    5      1.35      0.00
   15   24    5     -0.54      0.00
   16   24    5     -3.80      0.00
   17   24    5     -3.18      0.00
  -17   25    5      0.96      0.00
  -16   25    5     -8.91      0.00
  -15   25    5      0.26      0.00
  -14   25    5     -8.27      0.00
  -13   25    5      3.63      0.00
  -12   25    5     -4.05      0.00
  -11   25    5     -5.16      0.00
  -10   25    5     -2.34      0.00
   -9   25    5     -0.87      0.00
   -8   25    5     -0.55      0.00
   -7   25    5      0.33      0.00
   -6   25    5      4.22      0.00
   -5   25    5     -4.56      0.00
   -4   25    5      5.61      0.00
   -3   25    5     -6.94      0.00
   -2   25    5      7.05      0.00
   -1   25    5     -5.59      0.00
    0   25    5     -5.63      0.00
    1   25    5      0.92      0.00
    2   25    5      1.89      0.00
    3   25    5     -3.61      0.00
    4   25    5      3.84      0.00
    5   25    5     -2.56      0.00
    6   25    5     -1.59      0.00
    7   25    5     -2.40      0.00
    8   25    5      2.61      0.00
    9   25    5      0.57      0.00
   10   25    5      3.18      0.00
   11   25    5      2.61      0.00
   12   25    5      1.03      0.00
   13   25    5      4.39      0.00
   14   25    5     -0.91      0.00
   15   25    5     -0.06      0.00
   16   25    5    -11.58      0.00
  -17   26    5      2.37      0.00
  -16   26    5      1.91      0.00
  -15   26    5      1.42      0.00
  -14   26    5      7.50      0.00
  -13   26    5      0.04      0.00
  -12   26    5     -2.46      0.00
  -11   26    5     -0.51      0.00
  -10   26    5     -4.77      0.00
   -9   26    5      0.55      0.00
   -8   26    5      0.88      0.00
   -7   26    5      1.83      0.00
   -6   26    5     -5.91      0.00
   -5   26    5     -3.70      0.00
   -4   26    5      3.46      0.00
   -3   26    5      2.40      0.00
   -2   26    5     -2.26      0.00
   -1   26    5     -5.28      0.00
    0   26    5      0.75      0.00
    1   26    5     -4.76      0.00
    2   26    5      7.34      0.00
    3   26    5     -8.00      0.00
    4   26    5      0.97      0.00
    5   26    5      0.53      0.00
    6   26    5     -3.68      0.00
    7   26    5      5.87      0.00
    8   26    5      3.25      0.00
    9   26    5      1.38      0.00
   10   26    5      2.31      0.00
   11   26    5     -3.75      0.00
   12   26    5      3.65      0.00
   13   26    5     -0.29      0.00
   14   26    5     -7.72      0.00
   15   26    5      3.60      0.00
   16   26    5     11.86      0.00
  -16   27    5      8.39      0.00
  -15   27    5     -1.63      0.00
  -14   27    5      2.53      0.00
  -13   27    5      2.10      0.00
  -12   27    5      0.53      0.00
  -11   27    5     -4.59      0.00
  -10   27    5      3.36      0.00
   -9   27    5     -0.83      0.00
   -8   27    5      1.82      0.00
   -7   27    5      3.60      0.00
   -6   27    5     -0.75      0.00
   -5   27    5      2.34      0.00
   -4   27    5     -1.31      0.00
   -3   27    5      2.25      0.00
   -2   27    5     -7.75      0.00
   -1   27    5      6.26      0.00
    0   27    5     -5.93      0.00
    1   27    5      2.73      0.00
    2   27    5     -1.12      0.00
    3   27    5     -1.36      0.00
    4   27    5     -8.20      0.00
    5   27    5     -2.44      0.00
    6   27    5      1.19      0.00
    7   27    5     -1.70      0.00
    8   27    5      0.07      0.00
    9   27    5      0.68      0.00
   10   27    5      1.99      0.00
   11   27    5     -0.25      0.00
   12   27    5     -8.34      0.00
   13   27    5      3.60      0.00
   14   27    5      1.52      0.00
   15   27    5     -0.85      0.00
  -15   28    5     -0.31      0.00
  -14   28    5     -3.84      0.00
  -13   28    5     -1.06      0.00
  -12   28    5      1.66      0.00
  -11   28    5     -5.75      0.00
  -10   28    5      5.49      0.00
   -9   28    5     -4.07      0.00
   -8   28    5     -5.03      0.00
   -7   28    5      2.83      0.00
   -6   28    5     -2.58      0.00
   -5   28    5      4.39      0.00
   -4   28    5      0.86      0.00
   -3   28    5      1.96      0.00
   -2   28    5      5.32      0.00
   -1   28    5     -1.96      0.00
    0   28    5      0.04      0.00
    1   28    5     -3.05      0.00
    2   28    5     -0.73      0.00
    3   28    5     -6.46      0.00
    4   28    5     -5.95      0.00
    5   28    5     -6.85      0.00
    6   28    5      3.45      0.00
    7   28    5     -2.77      0.00
    8   28    5     -2.90      0.00
    9   28    5      5.07      0.00
   10   28    5      0.55      0.00
   11   28    5      2.06      0.00
   12   28    5      3.58      0.00
   13   28    5      0.65      0.00
   14   28    5      1.66      0.00
  -14   29    5     -1.13      0.00
  -13   29    5      0.99      0.00
  -12   29    5      2.70      0.00
  -11   29    5     -2.63      0.00
  -10   29    5     -3.63      0.00
   -9   29    5      3.61      0.00
   -8   29    5     -3.58      0.00
   -7   29    5     -5.63      0.00
   -6   29    5      2.10      0.00
   -5   29    5     -2.18      0.00
   -4   29    5      5.16      0.00
   -3   29    5     -0.91      0.00
   -2   29    5     -1.39      0.00
   -1   29    5     -0.76      0.00
    0   29    5     -5.87      0.00
    1   29    5     -0.16      0.00
    2   29    5     -0.29      0.00
    3   29    5      1.31      0.00
    4   29    5     -0.50      0.00
    5   29    5      9.10      0.00
    6   29    5      4.57      0.00
    7   29    5      1.96      0.00
    8   29    5      0.34      0.00
    9   29    5     -4.44      0.00
   10   29    5      0.70      0.00
   11   29    5     -2.51      0.00
   12   29    5     -2.16      0.00
   13   29    5      6.99      0.00
  -13   30    5     -4.13      0.00
  -12   30    5     -0.84      0.00
  -11   30    5     -2.66      0.00
  -10   30    5     -1.85      0.00
   -9   30    5      2.72      0.00
   -8   30    5      1.25      0.00
   -7   30    5      2.30      0.00
   -6   30    5     -2.65      0.00
   -5   30    5     -2.81      0.00
   -4   30    5     -2.42      0.00
   -3   30    5      0.39      0.00
   -2   30    5      1.59      0.00
   -1   30    5     -6.53      0.00
    0   30    5      3.42      0.00
    1   30    5      3.02      0.00
    2   30    5      5.32      0.00
    3   30    5     -2.32      0.00
    4   30    5      0.17      0.00
    5   30    5      1.90      0.00
    6   30    5     -1.93      0.00
    7   30    5      3.14      0.00
    8   30    5      5.42      0.00
    9   30    5     -0.45      0.00
   10   30    5      9.35      0.00
   11   30    5      5.88      0.00
   12   30    5      9.45      0.00
  -12   31    5      7.61      0.00
  -11   31    5     -1.76      0.00
  -10   31    5      2.39      0.00
   -9   31    5     -1.28      0.00
   -8   31    5      3.58      0.00
   -7   31    5     -6.67      0.00
   -6   31    5      4.93      0.00
   -5   31    5      2.62      0.00
   -4   31    5     -3.05      0.00
   -3   31    5      5.89      0.00
   -2   31    5     -3.21      0.00
   -1   31    5      7.61      0.00
    0   31    5      0.88      0.00
    1   31    5     -3.06      0.00
    2   31    5      1.47      0.00
    3   31    5      5.77      0.00
    4   31    5    -11.00      0.00
    5   31    5      2.07      0.00
    6   31    5     -4.79      0.00
    7   31    5     -2.48      0.00
    8   31    5     -4.63      0.00
    9   31    5     -0.94      0.00
   10   31    5      3.06      0.00
   11   31    5      1.93      0.00
  -11   32    5      1.24      0.00
  -10   32    5      1.91      0.00
   -9   32    5      0.71      0.00
   -8   32    5      3.22      0.00
   -7   32    5      0.11      0.00
   -6   32    5      1.68      0.00
   -5   32    5      3.61      0.00
   -4   32    5      4.85      0.00
   -3   32    5      5.10      0.00
   -2   32    5      3.93      0.00
   -1   32    5     -5.22      0.00
    0   32    5     -0.30      0.00
    1   32    5      3.97      0.00
    2   32    5     -0.51      0.00
    3   32    5     -0.95      0.00
    4   32    5      4.97      0.00
    5   32    5      1.53      0.00
    6   32    5      0.42      0.00
    7   32    5     -0.22      0.00
    8   32    5     -0.73      0.00
    9   32    5     -0.58      0.00
   10   32    5     -2.39      0.00
   -9   33    5      3.99      0.00
   -8   33    5      0.24      0.00
   -7   33    5     -9.32      0.00
   -6   33    5     -3.19      0.00
   -5   33    5     -0.88      0.00
   -4   33    5     -4.43      0.00
   -3   33    5     -1.42      0.00
   -2   33    5     -3.22      0.00
   -1   33    5     -4.90      0.00
    0   33    5     -4.84      0.00
    1   33    5      3.52      0.00
    2   33    5     -1.71      0.00
    3   33    5      4.85      0.00
    4   33    5     -2.92      0.00
    5   33    5      7.39      0.00
    6   33    5      3.70      0.00
    7   33    5      2.00      0.00
    8   33    5     -0.66      0.00
   -7   34    5      8.88      0.00
   -6   34    5     -4.73      0.00
   -5   34    5      6.28      0.00
   -4   34    5     -7.81      0.00
   -3   34    5     -9.14      0.00
   -2   34    5     -2.46      0.00
   -1   34    5     -7.90      0.00
    0   34    5     -2.97      0.00
    1   34    5      3.51      0.00
    2   34    5      3.65      0.00
    3   34    5     -1.57      0.00
    4   34    5      7.21      0.00
    5   34    5      1.77      0.00
    6   34    5     -5.14      0.00
   -4   35    5     -2.73      0.00
   -3   35    5      7.39      0.00
   -2   35    5      3.92      0.00
   -1   35    5      6.61      0.00
    0   35    5     -4.15      0.00
    1   35    5     -4.17      0.00
    2   35    5      1.13      0.00
    3   35    5      9.00      0.00
    4   35    5     -6.61      0.00
  -24    0    6     -0.02      0.00
  -22    0    6      4.08      0.00
  -20    0    6     11.76      0.00
  -18    0    6     -8.98      0.00
  -16    0    6     -5.61      0.00
  -14    0    6     10.50      0.00
  -12    0    6     14.20      0.00
  -10    0    6     -3.77      0.00
   -8    0    6     22.83      0.00
   -6    0    6      5.09      0.00
   -4    0    6    -10.43      0.00
   -2    0    6    109.19      0.00
    0    0    6    -67.91      0.00
    2    0    6    -44.65      0.00
    4    0    6    -51.39      0.00
    6    0    6      8.32      0.00
    8    0    6     21.62      0.00
   10    0    6     13.09      0.00
   12    0    6     20.45      0.00
   14    0    6    -12.86      0.00
   16    0    6     -1.10      0.00
   18    0    6      6.01      0.00
   20    0    6      2.45      0.00
   22    0    6     -1.41      0.00
  -24    1    6     -0.24      0.00
  -23    1    6     -5.24      0.00
  -22    1    6      2.31      0.00
  -21    1    6      0.52      0.00
  -20    1    6      1.55      0.00
  -19    1    6      2.22      0.00
  -18    1    6      3.48      0.00
  -17    1    6      0.22      0.00
  -16    1    6      4.26      0.00
  -15    1    6      9.28      0.00
  -14    1    6      4.84      0.00
  -13    1    6     -8.15      0.00
  -12    1    6     -5.24      0.00
  -11    1    6     -9.31      0.00
  -10    1    6     -2.67      0.00
   -9    1    6      2.16      0.00
   -8    1    6     26.43      0.00
   -7    1    6     14.61      0.00
   -6    1    6    -32.78      0.00
   -5    1    6     30.50      0.00
   -4    1    6     17.40      0.00
   -3    1    6     11.01      0.00
   -2    1    6     20.52      0.00
   -1    1    6    -61.44      0.00
    0    1    6      9.22      0.00
    1    1    6    -54.90      0.00
    2    1    6     15.22      0.00
    3    1    6     -6.25      0.00
    4    1    6      0.57      0.00
    5    1    6    -14.43      0.00
    6    1    6     -0.56      0.00
    7    1    6      7.26      0.00
    8    1    6     13.26      0.00
    9    1    6    -18.01      0.00
   10    1    6     12.42      0.00
   11    1    6    -11.32      0.00
   12    1    6      3.36      0.00
   13    1    6      6.55      0.00
   14    1    6     -3.94      0.00
   15    1    6      3.20      0.00
   16    1    6      6.16      0.00
   17    1    6      6.93      0.00
   18    1    6     -1.81      0.00
   19    1    6      2.30      0.00
   20    1    6      1.49      0.00
   21    1    6     -1.82      0.00
   22    1    6      5.79      0.00
   23    1    6     -0.35      0.00
  -24    2    6     -0.85      0.00
  -23    2    6     -3.96      0.00
  -22    2    6     -1.38      0.00
  -21    2    6     -2.75      0.00
  -20    2    6      6.20      0.00
  -19    2    6     -0.88      0.00
  -18    2    6      3.39      0.00
  -17    2    6      2.29      0.00
  -16    2    6     -0.93      0.00
  -15    2    6     -6.85      0.00
  -14    2    6     -4.51      0.00
  -13    2    6     -8.00      0.00
  -12    2    6     -1.74      0.00
  -11    2    6     -0.36      0.00
  -10    2    6     25.25      0.00
   -9    2    6     -2.58      0.00
   -8    2    6     -5.44      0.00
   -7    2    6     18.26      0.00
   -6    2    6     -9.53      0.00
   -5    2    6      1.62      0.00
   -4    2    6     21.63      0.00
   -3    2    6    -20.69      0.00
   -2    2    6     52.94      0.00
   -1    2    6     15.44      0.00
    0    2    6     15.82      0.00
    1    2    6     49.11      0.00
    2    2    6     26.24      0.00
    3    2    6     -1.09      0.00
    4    2    6     -8.09      0.00
    5    2    6     10.27      0.00
    6    2    6      6.62      0.00
    7    2    6     -4.58      0.00
    8    2    6     -8.69      0.00
    9    2    6     -2.33      0.00
   10    2    6    -27.83      0.00
   11    2    6     -1.53      0.00
   12    2    6      0.63      0.00
   13    2    6      7.27      0.00
   14    2    6      2.59      0.00
   15    2    6     -2.19      0.00
   16    2    6      5.56      0.00
   17    2    6      0.15      0.00
   18    2    6      5.57      0.00
   19    2    6      0.54      0.00
   20    2    6     -0.51      0.00
   21    2    6     -1.07      0.00
   22    2    6     -4.95      0.00
   23    2    6      1.76      0.00
  -24    3    6     -6.42      0.00
  -23    3    6     -3.31      0.00
  -22    3    6      0.63      0.00
  -21    3    6      4.73      0.00
  -20    3    6      3.97      0.00
  -19    3    6     -2.82      0.00
  -18    3    6     -4.86      0.00
  -17    3    6     -7.84      0.00
  -16    3    6      2.96      0.00
  -15    3    6     -1.47      0.00
  -14    3    6     -3.14      0.00
  -13    3    6      8.02      0.00
  -12    3    6     20.51      0.00
  -11    3    6     -2.25      0.00
  -10    3    6    -15.52      0.00
   -9    3    6      0.15      0.00
   -8    3    6    -20.56      0.00
   -7    3    6      4.71      0.00
   -6    3    6      0.50      0.00
   -5    3    6     10.08      0.00
   -4    3    6     28.49      0.00
   -3    3    6     47.00      0.00
   -2    3    6      2.60      0.00
   -1    3    6     64.15      0.00
    0    3    6    -38.54      0.00
    1    3    6    -15.57      0.00
    2    3    6    -10.25      0.00
    3    3    6     20.36      0.00
    4    3    6     -6.51      0.00
    5    3    6      7.49      0.00
    6    3    6     17.85      0.00
    7    3    6     10.54      0.00
    8    3    6     10.29      0.00
    9    3    6     -7.47      0.00
   10    3    6     -6.06      0.00
   11    3    6     -6.13      0.00
   12    3    6      0.45      0.00
   13    3    6     -6.43      0.00
   14    3    6    -10.16      0.00
   15    3    6     -3.97      0.00
   16    3    6    -10.22      0.00
   17    3    6      7.51      0.00
   18    3    6      2.58      0.00
   19    3    6      2.72      0.00
   20    3    6     -3.53      0.00
   21    3    6      0.91      0.00
   22    3    6      1.89      0.00
   23    3    6     -6.17      0.00
  -24    4    6     -5.77      0.00
  -23    4    6     -4.53      0.00
  -22    4    6     -2.75      0.00
  -21    4    6      2.02      0.00
  -20    4    6     -2.24      0.00
  -19    4    6      2.14      0.00
  -18    4    6     -1.35      0.00
  -17    4    6     -1.57      0.00
  -16    4    6      8.58      0.00
  -15    4    6     -7.22      0.00
  -14    4    6     11.28      0.00
  -13    4    6     -9.00      0.00
  -12    4    6     -6.98      0.00
  -11    4    6     -9.39      0.00
  -10    4    6    -19.18      0.00
   -9    4    6      3.11      0.00
   -8    4    6     22.82      0.00
   -7    4    6     18.99      0.00
   -6    4    6     44.65      0.00
   -5    4    6    -27.96      0.00
   -4    4    6      2.15      0.00
   -3    4    6      7.64      0.00
   -2    4    6    -24.95      0.00
   -1    4    6    -13.49      0.00
    0    4    6    -94.70      0.00
    1    4    6     39.56      0.00
    2    4    6    -38.45      0.00
    3    4    6     11.33      0.00
    4    4    6    -25.75      0.00
    5    4    6     -4.60      0.00
    6    4    6      8.39      0.00
    7    4    6     -8.61      0.00
    8    4    6     -0.52      0.00
    9    4    6      1.24      0.00
   10    4    6     -1.06      0.00
   11    4    6     -3.14      0.00
   12    4    6     11.45      0.00
   13    4    6      0.32      0.00
   14    4    6     -3.72      0.00
   15    4    6     -2.41      0.00
   16    4    6      2.10      0.00
   17    4    6      7.25      0.00
   18    4    6     -3.56      0.00
   19    4    6      5.38      0.00
   20    4    6     -1.50      0.00
   21    4    6     -1.72      0.00
   22    4    6     -2.60      0.00
   23    4    6      6.20      0.00
  -24    5    6     -5.78      0.00
  -23    5    6     -2.26      0.00
  -22    5    6     -8.71      0.00
  -21    5    6      5.49      0.00
  -20    5    6     -1.07      0.00
  -19    5    6     -0.12      0.00
  -18    5    6      2.34      0.00
  -17    5    6     -5.53      0.00
  -16    5    6      7.76      0.00
  -15    5    6      0.42      0.00
  -14    5    6      2.75      0.00
  -13    5    6     -5.52      0.00
  -12    5    6     12.02      0.00
  -11    5    6     10.41      0.00
  -10    5    6    -20.99      0.00
   -9    5    6     19.43      0.00
   -8    5    6     33.18      0.00
   -7    5    6    -19.01      0.00
   -6    5    6    -18.01      0.00
   -5    5    6     -6.87      0.00
   -4    5    6     -2.43      0.00
   -3    5    6      9.51      0.00
   -2    5    6     14.32      0.00
   -1    5    6     -4.19      0.00
    0    5    6     30.93      0.00
    1    5    6     16.00      0.00
    2    5    6     13.11      0.00
    3    5    6    -19.01      0.00
    4    5    6     -8.52      0.00
    5    5    6    -28.67      0.00
    6    5    6      1.05      0.00
    7    5    6     10.49      0.00
    8    5    6      5.12      0.00
    9    5    6     -4.56      0.00
   10    5    6      0.25      0.00
   11    5    6      3.80      0.00
   12    5    6      0.50      0.00
   13    5    6      0.13      0.00
   14    5    6     -4.30      0.00
   15    5    6     -4.64      0.00
   16    5    6      1.58      0.00
   17    5    6      2.76      0.00
   18    5    6      1.23      0.00
   19    5    6     -0.53      0.00
   20    5    6      1.56      0.00
   21    5    6     -4.96      0.00
   22    5    6      3.04      0.00
   23    5    6      5.28      0.00
  -24    6    6     -3.42      0.00
  -23    6    6      3.85      0.00
  -22    6    6      3.40      0.00
  -21    6    6      2.37      0.00
  -20    6    6     -4.35      0.00
  -19    6    6     -0.33      0.00
  -18    6    6     -2.12      0.00
  -17    6    6     -4.89      0.00
  -16    6    6     -3.13      0.00
  -15    6    6     -7.85      0.00
  -14    6    6      9.11      0.00
  -13    6    6    -11.68      0.00
  -12    6    6    -14.00      0.00
  -11    6    6      9.38      0.00
  -10    6    6     -6.26      0.00
   -9    6    6    -26.73      0.00
   -8    6    6     19.83      0.00
   -7    6    6      1.58      0.00
   -6    6    6     13.85      0.00
   -5    6    6      7.80      0.00
   -4    6    6     21.34      0.00
   -3    6    6      6.20      0.00
   -2    6    6     10.52      0.00
   -1    6    6      7.33      0.00
    0    6    6      6.14      0.00
    1    6    6     12.15      0.00
    2    6    6    -18.13      0.00
    3    6    6    -13.64      0.00
    4    6    6     21.98      0.00
    5    6    6     17.99      0.00
    6    6    6     17.98      0.00
    7    6    6     13.91      0.00
    8    6    6    -11.29      0.00
    9    6    6      9.95      0.00
   10    6    6     -8.39      0.00
   11    6    6      2.43      0.00
   12    6    6     -2.10      0.00
   13    6    6      4.64      0.00
   14    6    6     -7.94      0.00
   15    6    6     -8.43      0.00
   16    6    6      7.47      0.00
   17    6    6     -4.14      0.00
   18    6    6      1.25      0.00
   19    6    6     -3.10      0.00
   20    6    6      4.61      0.00
   21    6    6      0.86      0.00
   22    6    6     -4.17      0.00
   23    6    6      7.52      0.00
  -24    7    6    -10.20      0.00
  -23    7    6     -0.89      0.00
  -22    7    6      4.55      0.00
  -21    7    6      5.93      0.00
  -20    7    6     -0.83      0.00
  -19    7    6     -6.99      0.00
  -18    7    6     -4.23      0.00
  -17    7    6      2.79      0.00
  -16    7    6     -0.85      0.00
  -15    7    6     -0.94      0.00
  -14    7    6    -12.48      0.00
  -13    7    6     10.63      0.00
  -12    7    6     -4.79      0.00
  -11    7    6    -10.75      0.00
  -10    7    6      9.66      0.00
   -9    7    6    -10.76      0.00
   -8    7    6     26.87      0.00
   -7    7    6     16.38      0.00
   -6    7    6     -4.25      0.00
   -5    7    6      5.90      0.00
   -4    7    6     12.10      0.00
   -3    7    6      1.65      0.00
   -2    7    6     15.67      0.00
   -1    7    6     14.65      0.00
    0    7    6    -20.33      0.00
    1    7    6    -17.80      0.00
    2    7    6     29.59      0.00
    3    7    6      9.06      0.00
    4    7    6     19.41      0.00
    5    7    6     15.79      0.00
    6    7    6     -7.41      0.00
    7    7    6     -0.80      0.00
    8    7    6      1.02      0.00
    9    7    6     -8.90      0.00
   10    7    6      0.73      0.00
   11    7    6      8.46      0.00
   12    7    6     -4.24      0.00
   13    7    6     -5.67      0.00
   14    7    6      2.87      0.00
   15    7    6     -0.57      0.00
   16    7    6     -1.88      0.00
   17    7    6     -0.86      0.00
   18    7    6      6.63      0.00
   19    7    6     -4.01      0.00
   20    7    6     -4.46      0.00
   21    7    6      2.37      0.00
   22    7    6     -2.61      0.00
   23    7    6     -2.75      0.00
  -24    8    6     -8.21      0.00
  -23    8    6     -5.79      0.00
  -22    8    6     -3.77      0.00
  -21    8    6     -0.08      0.00
  -20    8    6     -1.00      0.00
  -19    8    6     -1.24      0.00
  -18    8    6     -1.19      0.00
  -17    8    6     -1.94      0.00
  -16    8    6     -0.45      0.00
  -15    8    6      3.13      0.00
  -14    8    6      3.74      0.00
  -13    8    6      9.47      0.00
  -12    8    6     -2.46      0.00
  -11    8    6    -10.90      0.00
  -10    8    6     10.05      0.00
   -9    8    6    -21.63      0.00
   -8    8    6     -6.74      0.00
   -7    8    6      8.14      0.00
   -6    8    6     -1.48      0.00
   -5    8    6    -19.67      0.00
   -4    8    6      7.36      0.00
   -3    8    6      8.53      0.00
   -2    8    6      1.24      0.00
   -1    8    6    -21.59      0.00
    0    8    6      5.89      0.00
    1    8    6     -3.67      0.00
    2    8    6     20.86      0.00
    3    8    6     -9.28      0.00
    4    8    6     -9.05      0.00
    5    8    6      6.46      0.00
    6    8    6      1.11      0.00
    7    8    6      5.69      0.00
    8    8    6      5.56      0.00
    9    8    6     12.12      0.00
   10    8    6     -0.42      0.00
   11    8    6     -9.36      0.00
   12    8    6     -4.57      0.00
   13    8    6    -11.05      0.00
   14    8    6     -9.42      0.00
   15    8    6     -2.14      0.00
   16    8    6      0.98      0.00
   17    8    6      0.16      0.00
   18    8    6     -3.45      0.00
   19    8    6     -4.72      0.00
   20    8    6     -7.15      0.00
   21    8    6     -0.88      0.00
   22    8    6     -9.81      0.00
  -23    9    6     -4.17      0.00
  -22    9    6     -0.49      0.00
  -21    9    6     -2.56      0.00
  -20    9    6      2.79      0.00
  -19    9    6    -11.32      0.00
  -18    9    6      3.19      0.00
  -17    9    6      2.24      0.00
  -16    9    6      1.98      0.00
  -15    9    6      3.52      0.00
  -14    9    6    -10.17      0.00
  -13    9    6     -2.87      0.00
  -12    9    6      3.78      0.00
  -11    9    6    -20.60      0.00
  -10    9    6     -5.11      0.00
   -9    9    6     14.23      0.00
   -8    9    6      2.86      0.00
   -7    9    6     20.41      0.00
   -6    9    6      4.49      0.00
   -5    9    6      6.05      0.00
   -4    9    6    -11.14      0.00
   -3    9    6    -12.29      0.00
   -2    9    6     19.78      0.00
   -1    9    6    -28.42      0.00
    0    9    6     -0.54      0.00
    1    9    6     19.84      0.00
    2    9    6      0.36      0.00
    3    9    6     -9.43      0.00
    4    9    6     -0.62      0.00
    5    9    6     14.09      0.00
    6    9    6     -9.61      0.00
    7    9    6      7.15      0.00
    8    9    6     -6.35      0.00
    9    9    6     -0.67      0.00
   10    9    6     -6.46      0.00
   11    9    6      2.20      0.00
   12    9    6     -3.30      0.00
   13    9    6     -4.33      0.00
   14    9    6      5.91      0.00
   15    9    6     -4.74      0.00
   16    9    6     -0.86      0.00
   17    9    6     -6.95      0.00
   18    9    6     -2.13      0.00
   19    9    6     -3.69      0.00
   20    9    6      4.68      0.00
   21    9    6     -7.38      0.00
   22    9    6      6.51      0.00
  -23   10    6     -2.53      0.00
  -22   10    6      0.92      0.00
  -21   10    6     -0.87      0.00
  -20   10    6     -1.83      0.00
  -19   10    6     -4.04      0.00
  -18   10    6     -0.29      0.00
  -17   10    6     -6.49      0.00
  -16   10    6     -5.26      0.00
  -15   10    6     -3.47      0.00
  -14   10    6      4.35      0.00
  -13   10    6    -16.02      0.00
  -12   10    6     10.04      0.00
  -11   10    6      5.02      0.00
  -10   10    6     -7.82      0.00
   -9   10    6      2.18      0.00
   -8   10    6      4.17      0.00
   -7   10    6     -2.86      0.00
   -6   10    6     -6.27      0.00
   -5   10    6     -1.60      0.00
   -4   10    6     -1.38      0.00
   -3   10    6      0.30      0.00
   -2   10    6      0.99      0.00
   -1   10    6     21.61      0.00
    0   10    6    -14.59      0.00
    1   10    6    -25.70      0.00
    2   10    6     -7.46      0.00
    3   10    6     -3.64      0.00
    4   10    6     -2.43      0.00
    5   10    6     -0.23      0.00
    6   10    6      4.14      0.00
    7   10    6     -2.42      0.00
    8   10    6     -8.47      0.00
    9   10    6      1.02      0.00
   10   10    6      9.68      0.00
   11   10    6      0.24      0.00
   12   10    6      5.71      0.00
   13   10    6      3.71      0.00
   14   10    6     -9.45      0.00
   15   10    6     -0.35      0.00
   16   10    6     -0.97      0.00
   17   10    6      1.44      0.00
   18   10    6     -3.44      0.00
   19   10    6      0.82      0.00
   20   10    6      8.20      0.00
   21   10    6    -10.63      0.00
   22   10    6     -0.58      0.00
  -23   11    6     -1.60      0.00
  -22   11    6      4.70      0.00
  -21   11    6      6.13      0.00
  -20   11    6     -1.18      0.00
  -19   11    6     -0.58      0.00
  -18   11    6     -4.05      0.00
  -17   11    6      3.35      0.00
  -16   11    6     -0.75      0.00
  -15   11    6     -1.82      0.00
  -14   11    6      5.22      0.00
  -13   11    6      1.33      0.00
  -12   11    6      0.11      0.00
  -11   11    6     -8.89      0.00
  -10   11    6     -7.22      0.00
   -9   11    6    -10.36      0.00
   -8   11    6     15.54      0.00
   -7   11    6      6.20      0.00
   -6   11    6      6.43      0.00
   -5   11    6     -9.19      0.00
   -4   11    6     14.48      0.00
   -3   11    6     16.53      0.00
   -2   11    6      5.48      0.00
   -1   11    6    -10.16      0.00
    0   11    6    -24.24      0.00
    1   11    6    -26.04      0.00
    2   11    6      6.29      0.00
    3   11    6      7.47      0.00
    4   11    6     15.91      0.00
[truncated: 2,238,144 more chars]
